# Supplementary material for: Experimentally-validated correlation analysis reveals new anaerobic methane oxidation partnerships with consortium-level heterogeneity in diazotrophy
Source: ISME J. 2020 Oct 15;15(2):377–96. doi: 10.1038/s41396-020-00757-1 (PMC8027057; doi:10.1038/s41396-020-00757-1)
Supplement: Supplementary file 5 — Supplemental Table 3 [file 41396_2020_757_MOESM5_ESM.xlsx]

## Sheet: Incubation_details
Incubation Number	Source Location	Alvin Dive	Pushcore #	Source Bottle	Headspace	15-N Substrate
1	Jacó Scar, Costa Rica	AD4912	PC6	10073-10076	98% CH4 2% N2	15NH4Cl
2	Jacó Scar, Costa Rica	AD4912	PC6	10073-10076	98% CH4 2% N2	15NH4Cl
3	Jacó Scar, Costa Rica	AD4912	PC6	10073-10076	98% CH4 2% N2	15NH4Cl
4	Jacó Scar, Costa Rica	AD4912	PC6	10073-10076	98% CH4 2% N2	15N2
5	Jacó Scar, Costa Rica	AD4912	PC6	10073-10076	98% CH4 2% N2	15N2

## Sheet: Cline_results
Incubation #	Labeled substrate	t=0 d	t=59 d	t=194 d	t=278 d
1	unlabelled	0.0914059			1.38788
2	15NH4Cl	0.101983	0.9438		1.56505
3	15NH4Cl	0.0905245
4	15N2	0.0931688	0.9191	1.2011	1.05469
5	15N2	0.0914059		0.097576	1.4606
