# Supplementary material for: Experimentally-validated correlation analysis reveals new anaerobic methane oxidation partnerships with consortium-level heterogeneity in diazotrophy
Source: ISME J. 2020 Oct 15;15(2):377–96. doi: 10.1038/s41396-020-00757-1 (PMC8027057; doi:10.1038/s41396-020-00757-1)
Supplement: Supplementary file 6 — Supplemental Table 4 [file 41396_2020_757_MOESM6_ESM.xlsx]

## Sheet: Supplemental_Table_4.csv
OTU1	OTU2	Corr_coeff	OTU1.taxon	OTU2.taxon	Edgetypes	Partners
denovo975937	denovo489983	0.0797031	Ancient Archaeal Group AAG	Deep Sea Hydrothermal Vent Gp 6 DHVEG 6	other-other	Ancient Archaeal Group AAG-Deep Sea Hydrothermal Vent Gp 6 DHVEG 6
denovo489983	denovo2884825	0.399612	Deep Sea Hydrothermal Vent Gp 6 DHVEG 6	Deep Sea Hydrothermal Vent Gp 6 DHVEG 6	Same-taxonomy	Deep Sea Hydrothermal Vent Gp 6 DHVEG 6-Deep Sea Hydrothermal Vent Gp 6 DHVEG 6
denovo1231689	denovo479956	0.0690466	Deep Sea Euryarchaeotic Group DSEG	Deep Sea Hydrothermal Vent Gp 6 DHVEG 6	other-other	Deep Sea Euryarchaeotic Group DSEG-Deep Sea Hydrothermal Vent Gp 6 DHVEG 6
denovo489983	denovo235566	0.0855955	Deep Sea Hydrothermal Vent Gp 6 DHVEG 6	Deep Sea Hydrothermal Vent Gp 6 DHVEG 6	Same-taxonomy	Deep Sea Hydrothermal Vent Gp 6 DHVEG 6-Deep Sea Hydrothermal Vent Gp 6 DHVEG 6
denovo2884825	denovo235566	0.0987224	Deep Sea Hydrothermal Vent Gp 6 DHVEG 6	Deep Sea Hydrothermal Vent Gp 6 DHVEG 6	Same-taxonomy	Deep Sea Hydrothermal Vent Gp 6 DHVEG 6-Deep Sea Hydrothermal Vent Gp 6 DHVEG 6
denovo1794576	denovo1093964	0.0789564	Deep Sea Hydrothermal Vent Gp 6 DHVEG 6	Deep Sea Hydrothermal Vent Gp 6 DHVEG 6	Same-taxonomy	Deep Sea Hydrothermal Vent Gp 6 DHVEG 6-Deep Sea Hydrothermal Vent Gp 6 DHVEG 6
denovo489983	denovo1093964	0.134331	Deep Sea Hydrothermal Vent Gp 6 DHVEG 6	Deep Sea Hydrothermal Vent Gp 6 DHVEG 6	Same-taxonomy	Deep Sea Hydrothermal Vent Gp 6 DHVEG 6-Deep Sea Hydrothermal Vent Gp 6 DHVEG 6
denovo2884825	denovo1093964	0.130649	Deep Sea Hydrothermal Vent Gp 6 DHVEG 6	Deep Sea Hydrothermal Vent Gp 6 DHVEG 6	Same-taxonomy	Deep Sea Hydrothermal Vent Gp 6 DHVEG 6-Deep Sea Hydrothermal Vent Gp 6 DHVEG 6
denovo235566	denovo1093964	0.11653	Deep Sea Hydrothermal Vent Gp 6 DHVEG 6	Deep Sea Hydrothermal Vent Gp 6 DHVEG 6	Same-taxonomy	Deep Sea Hydrothermal Vent Gp 6 DHVEG 6-Deep Sea Hydrothermal Vent Gp 6 DHVEG 6
denovo489983	denovo2090299	0.12983	Deep Sea Hydrothermal Vent Gp 6 DHVEG 6	Deep Sea Hydrothermal Vent Gp 6 DHVEG 6	Same-taxonomy	Deep Sea Hydrothermal Vent Gp 6 DHVEG 6-Deep Sea Hydrothermal Vent Gp 6 DHVEG 6
denovo2884825	denovo2090299	0.134206	Deep Sea Hydrothermal Vent Gp 6 DHVEG 6	Deep Sea Hydrothermal Vent Gp 6 DHVEG 6	Same-taxonomy	Deep Sea Hydrothermal Vent Gp 6 DHVEG 6-Deep Sea Hydrothermal Vent Gp 6 DHVEG 6
denovo235566	denovo2090299	0.0844282	Deep Sea Hydrothermal Vent Gp 6 DHVEG 6	Deep Sea Hydrothermal Vent Gp 6 DHVEG 6	Same-taxonomy	Deep Sea Hydrothermal Vent Gp 6 DHVEG 6-Deep Sea Hydrothermal Vent Gp 6 DHVEG 6
denovo1093964	denovo2090299	0.0821809	Deep Sea Hydrothermal Vent Gp 6 DHVEG 6	Deep Sea Hydrothermal Vent Gp 6 DHVEG 6	Same-taxonomy	Deep Sea Hydrothermal Vent Gp 6 DHVEG 6-Deep Sea Hydrothermal Vent Gp 6 DHVEG 6
denovo489983	denovo1939344	0.159887	Deep Sea Hydrothermal Vent Gp 6 DHVEG 6	Deep Sea Hydrothermal Vent Gp 6 DHVEG 6	Same-taxonomy	Deep Sea Hydrothermal Vent Gp 6 DHVEG 6-Deep Sea Hydrothermal Vent Gp 6 DHVEG 6
denovo2884825	denovo1939344	0.17385	Deep Sea Hydrothermal Vent Gp 6 DHVEG 6	Deep Sea Hydrothermal Vent Gp 6 DHVEG 6	Same-taxonomy	Deep Sea Hydrothermal Vent Gp 6 DHVEG 6-Deep Sea Hydrothermal Vent Gp 6 DHVEG 6
denovo1093964	denovo1939344	0.0574224	Deep Sea Hydrothermal Vent Gp 6 DHVEG 6	Deep Sea Hydrothermal Vent Gp 6 DHVEG 6	Same-taxonomy	Deep Sea Hydrothermal Vent Gp 6 DHVEG 6-Deep Sea Hydrothermal Vent Gp 6 DHVEG 6
denovo2090299	denovo1939344	0.126369	Deep Sea Hydrothermal Vent Gp 6 DHVEG 6	Deep Sea Hydrothermal Vent Gp 6 DHVEG 6	Same-taxonomy	Deep Sea Hydrothermal Vent Gp 6 DHVEG 6-Deep Sea Hydrothermal Vent Gp 6 DHVEG 6
denovo975937	denovo2117378	0.0633423	Ancient Archaeal Group AAG	Deep Sea Hydrothermal Vent Gp 6 DHVEG 6	other-other	Ancient Archaeal Group AAG-Deep Sea Hydrothermal Vent Gp 6 DHVEG 6
denovo489983	denovo2117378	0.11296	Deep Sea Hydrothermal Vent Gp 6 DHVEG 6	Deep Sea Hydrothermal Vent Gp 6 DHVEG 6	Same-taxonomy	Deep Sea Hydrothermal Vent Gp 6 DHVEG 6-Deep Sea Hydrothermal Vent Gp 6 DHVEG 6
denovo2884825	denovo2117378	0.117881	Deep Sea Hydrothermal Vent Gp 6 DHVEG 6	Deep Sea Hydrothermal Vent Gp 6 DHVEG 6	Same-taxonomy	Deep Sea Hydrothermal Vent Gp 6 DHVEG 6-Deep Sea Hydrothermal Vent Gp 6 DHVEG 6
denovo1093964	denovo2117378	0.084413	Deep Sea Hydrothermal Vent Gp 6 DHVEG 6	Deep Sea Hydrothermal Vent Gp 6 DHVEG 6	Same-taxonomy	Deep Sea Hydrothermal Vent Gp 6 DHVEG 6-Deep Sea Hydrothermal Vent Gp 6 DHVEG 6
denovo2090299	denovo2117378	0.131892	Deep Sea Hydrothermal Vent Gp 6 DHVEG 6	Deep Sea Hydrothermal Vent Gp 6 DHVEG 6	Same-taxonomy	Deep Sea Hydrothermal Vent Gp 6 DHVEG 6-Deep Sea Hydrothermal Vent Gp 6 DHVEG 6
denovo1939344	denovo2117378	0.0852832	Deep Sea Hydrothermal Vent Gp 6 DHVEG 6	Deep Sea Hydrothermal Vent Gp 6 DHVEG 6	Same-taxonomy	Deep Sea Hydrothermal Vent Gp 6 DHVEG 6-Deep Sea Hydrothermal Vent Gp 6 DHVEG 6
denovo489983	denovo2880518	0.170542	Deep Sea Hydrothermal Vent Gp 6 DHVEG 6	Deep Sea Hydrothermal Vent Gp 6 DHVEG 6	Same-taxonomy	Deep Sea Hydrothermal Vent Gp 6 DHVEG 6-Deep Sea Hydrothermal Vent Gp 6 DHVEG 6
denovo2884825	denovo2880518	0.214099	Deep Sea Hydrothermal Vent Gp 6 DHVEG 6	Deep Sea Hydrothermal Vent Gp 6 DHVEG 6	Same-taxonomy	Deep Sea Hydrothermal Vent Gp 6 DHVEG 6-Deep Sea Hydrothermal Vent Gp 6 DHVEG 6
denovo235566	denovo2880518	0.067613	Deep Sea Hydrothermal Vent Gp 6 DHVEG 6	Deep Sea Hydrothermal Vent Gp 6 DHVEG 6	Same-taxonomy	Deep Sea Hydrothermal Vent Gp 6 DHVEG 6-Deep Sea Hydrothermal Vent Gp 6 DHVEG 6
denovo1093964	denovo2880518	0.0950276	Deep Sea Hydrothermal Vent Gp 6 DHVEG 6	Deep Sea Hydrothermal Vent Gp 6 DHVEG 6	Same-taxonomy	Deep Sea Hydrothermal Vent Gp 6 DHVEG 6-Deep Sea Hydrothermal Vent Gp 6 DHVEG 6
denovo2090299	denovo2880518	0.0655896	Deep Sea Hydrothermal Vent Gp 6 DHVEG 6	Deep Sea Hydrothermal Vent Gp 6 DHVEG 6	Same-taxonomy	Deep Sea Hydrothermal Vent Gp 6 DHVEG 6-Deep Sea Hydrothermal Vent Gp 6 DHVEG 6
denovo1939344	denovo2880518	0.0660607	Deep Sea Hydrothermal Vent Gp 6 DHVEG 6	Deep Sea Hydrothermal Vent Gp 6 DHVEG 6	Same-taxonomy	Deep Sea Hydrothermal Vent Gp 6 DHVEG 6-Deep Sea Hydrothermal Vent Gp 6 DHVEG 6
denovo489983	denovo2238279	0.170773	Deep Sea Hydrothermal Vent Gp 6 DHVEG 6	Deep Sea Hydrothermal Vent Gp 6 DHVEG 6	Same-taxonomy	Deep Sea Hydrothermal Vent Gp 6 DHVEG 6-Deep Sea Hydrothermal Vent Gp 6 DHVEG 6
denovo2884825	denovo2238279	0.188366	Deep Sea Hydrothermal Vent Gp 6 DHVEG 6	Deep Sea Hydrothermal Vent Gp 6 DHVEG 6	Same-taxonomy	Deep Sea Hydrothermal Vent Gp 6 DHVEG 6-Deep Sea Hydrothermal Vent Gp 6 DHVEG 6
denovo2090299	denovo2238279	0.0687307	Deep Sea Hydrothermal Vent Gp 6 DHVEG 6	Deep Sea Hydrothermal Vent Gp 6 DHVEG 6	Same-taxonomy	Deep Sea Hydrothermal Vent Gp 6 DHVEG 6-Deep Sea Hydrothermal Vent Gp 6 DHVEG 6
denovo2880518	denovo2238279	0.0776614	Deep Sea Hydrothermal Vent Gp 6 DHVEG 6	Deep Sea Hydrothermal Vent Gp 6 DHVEG 6	Same-taxonomy	Deep Sea Hydrothermal Vent Gp 6 DHVEG 6-Deep Sea Hydrothermal Vent Gp 6 DHVEG 6
denovo489983	denovo1018533	0.0871083	Deep Sea Hydrothermal Vent Gp 6 DHVEG 6	Deep Sea Hydrothermal Vent Gp 6 DHVEG 6	Same-taxonomy	Deep Sea Hydrothermal Vent Gp 6 DHVEG 6-Deep Sea Hydrothermal Vent Gp 6 DHVEG 6
denovo2884825	denovo1018533	0.0729801	Deep Sea Hydrothermal Vent Gp 6 DHVEG 6	Deep Sea Hydrothermal Vent Gp 6 DHVEG 6	Same-taxonomy	Deep Sea Hydrothermal Vent Gp 6 DHVEG 6-Deep Sea Hydrothermal Vent Gp 6 DHVEG 6
denovo1093964	denovo1018533	0.0742811	Deep Sea Hydrothermal Vent Gp 6 DHVEG 6	Deep Sea Hydrothermal Vent Gp 6 DHVEG 6	Same-taxonomy	Deep Sea Hydrothermal Vent Gp 6 DHVEG 6-Deep Sea Hydrothermal Vent Gp 6 DHVEG 6
denovo2090299	denovo1018533	0.135631	Deep Sea Hydrothermal Vent Gp 6 DHVEG 6	Deep Sea Hydrothermal Vent Gp 6 DHVEG 6	Same-taxonomy	Deep Sea Hydrothermal Vent Gp 6 DHVEG 6-Deep Sea Hydrothermal Vent Gp 6 DHVEG 6
denovo1939344	denovo1018533	0.112577	Deep Sea Hydrothermal Vent Gp 6 DHVEG 6	Deep Sea Hydrothermal Vent Gp 6 DHVEG 6	Same-taxonomy	Deep Sea Hydrothermal Vent Gp 6 DHVEG 6-Deep Sea Hydrothermal Vent Gp 6 DHVEG 6
denovo2117378	denovo1018533	0.0864355	Deep Sea Hydrothermal Vent Gp 6 DHVEG 6	Deep Sea Hydrothermal Vent Gp 6 DHVEG 6	Same-taxonomy	Deep Sea Hydrothermal Vent Gp 6 DHVEG 6-Deep Sea Hydrothermal Vent Gp 6 DHVEG 6
denovo1794576	denovo1989979	0.0509556	Deep Sea Hydrothermal Vent Gp 6 DHVEG 6	Deep Sea Hydrothermal Vent Gp 6 DHVEG 6	Same-taxonomy	Deep Sea Hydrothermal Vent Gp 6 DHVEG 6-Deep Sea Hydrothermal Vent Gp 6 DHVEG 6
denovo489983	denovo1989979	0.116793	Deep Sea Hydrothermal Vent Gp 6 DHVEG 6	Deep Sea Hydrothermal Vent Gp 6 DHVEG 6	Same-taxonomy	Deep Sea Hydrothermal Vent Gp 6 DHVEG 6-Deep Sea Hydrothermal Vent Gp 6 DHVEG 6
denovo2884825	denovo1989979	0.129019	Deep Sea Hydrothermal Vent Gp 6 DHVEG 6	Deep Sea Hydrothermal Vent Gp 6 DHVEG 6	Same-taxonomy	Deep Sea Hydrothermal Vent Gp 6 DHVEG 6-Deep Sea Hydrothermal Vent Gp 6 DHVEG 6
denovo235566	denovo1989979	0.091452	Deep Sea Hydrothermal Vent Gp 6 DHVEG 6	Deep Sea Hydrothermal Vent Gp 6 DHVEG 6	Same-taxonomy	Deep Sea Hydrothermal Vent Gp 6 DHVEG 6-Deep Sea Hydrothermal Vent Gp 6 DHVEG 6
denovo1093964	denovo1989979	0.116054	Deep Sea Hydrothermal Vent Gp 6 DHVEG 6	Deep Sea Hydrothermal Vent Gp 6 DHVEG 6	Same-taxonomy	Deep Sea Hydrothermal Vent Gp 6 DHVEG 6-Deep Sea Hydrothermal Vent Gp 6 DHVEG 6
denovo2090299	denovo1989979	0.119268	Deep Sea Hydrothermal Vent Gp 6 DHVEG 6	Deep Sea Hydrothermal Vent Gp 6 DHVEG 6	Same-taxonomy	Deep Sea Hydrothermal Vent Gp 6 DHVEG 6-Deep Sea Hydrothermal Vent Gp 6 DHVEG 6
denovo1939344	denovo1989979	0.0848101	Deep Sea Hydrothermal Vent Gp 6 DHVEG 6	Deep Sea Hydrothermal Vent Gp 6 DHVEG 6	Same-taxonomy	Deep Sea Hydrothermal Vent Gp 6 DHVEG 6-Deep Sea Hydrothermal Vent Gp 6 DHVEG 6
denovo2117378	denovo1989979	0.0918937	Deep Sea Hydrothermal Vent Gp 6 DHVEG 6	Deep Sea Hydrothermal Vent Gp 6 DHVEG 6	Same-taxonomy	Deep Sea Hydrothermal Vent Gp 6 DHVEG 6-Deep Sea Hydrothermal Vent Gp 6 DHVEG 6
denovo1018533	denovo1989979	0.112484	Deep Sea Hydrothermal Vent Gp 6 DHVEG 6	Deep Sea Hydrothermal Vent Gp 6 DHVEG 6	Same-taxonomy	Deep Sea Hydrothermal Vent Gp 6 DHVEG 6-Deep Sea Hydrothermal Vent Gp 6 DHVEG 6
denovo2884825	denovo733467	0.074678	Deep Sea Hydrothermal Vent Gp 6 DHVEG 6	Deep Sea Hydrothermal Vent Gp 6 DHVEG 6	Same-taxonomy	Deep Sea Hydrothermal Vent Gp 6 DHVEG 6-Deep Sea Hydrothermal Vent Gp 6 DHVEG 6
denovo2090299	denovo733467	0.0739645	Deep Sea Hydrothermal Vent Gp 6 DHVEG 6	Deep Sea Hydrothermal Vent Gp 6 DHVEG 6	Same-taxonomy	Deep Sea Hydrothermal Vent Gp 6 DHVEG 6-Deep Sea Hydrothermal Vent Gp 6 DHVEG 6
denovo1939344	denovo733467	0.0949083	Deep Sea Hydrothermal Vent Gp 6 DHVEG 6	Deep Sea Hydrothermal Vent Gp 6 DHVEG 6	Same-taxonomy	Deep Sea Hydrothermal Vent Gp 6 DHVEG 6-Deep Sea Hydrothermal Vent Gp 6 DHVEG 6
denovo2117378	denovo733467	0.103561	Deep Sea Hydrothermal Vent Gp 6 DHVEG 6	Deep Sea Hydrothermal Vent Gp 6 DHVEG 6	Same-taxonomy	Deep Sea Hydrothermal Vent Gp 6 DHVEG 6-Deep Sea Hydrothermal Vent Gp 6 DHVEG 6
denovo1018533	denovo733467	0.0924624	Deep Sea Hydrothermal Vent Gp 6 DHVEG 6	Deep Sea Hydrothermal Vent Gp 6 DHVEG 6	Same-taxonomy	Deep Sea Hydrothermal Vent Gp 6 DHVEG 6-Deep Sea Hydrothermal Vent Gp 6 DHVEG 6
denovo2884825	denovo730236	0.076874	Deep Sea Hydrothermal Vent Gp 6 DHVEG 6	Deep Sea Hydrothermal Vent Gp 6 DHVEG 6	Same-taxonomy	Deep Sea Hydrothermal Vent Gp 6 DHVEG 6-Deep Sea Hydrothermal Vent Gp 6 DHVEG 6
denovo2238279	denovo730236	0.0553112	Deep Sea Hydrothermal Vent Gp 6 DHVEG 6	Deep Sea Hydrothermal Vent Gp 6 DHVEG 6	Same-taxonomy	Deep Sea Hydrothermal Vent Gp 6 DHVEG 6-Deep Sea Hydrothermal Vent Gp 6 DHVEG 6
denovo489983	denovo2365496	0.100164	Deep Sea Hydrothermal Vent Gp 6 DHVEG 6	Deep Sea Hydrothermal Vent Gp 6 DHVEG 6	Same-taxonomy	Deep Sea Hydrothermal Vent Gp 6 DHVEG 6-Deep Sea Hydrothermal Vent Gp 6 DHVEG 6
denovo2884825	denovo2365496	0.124413	Deep Sea Hydrothermal Vent Gp 6 DHVEG 6	Deep Sea Hydrothermal Vent Gp 6 DHVEG 6	Same-taxonomy	Deep Sea Hydrothermal Vent Gp 6 DHVEG 6-Deep Sea Hydrothermal Vent Gp 6 DHVEG 6
denovo1093964	denovo2365496	0.0700032	Deep Sea Hydrothermal Vent Gp 6 DHVEG 6	Deep Sea Hydrothermal Vent Gp 6 DHVEG 6	Same-taxonomy	Deep Sea Hydrothermal Vent Gp 6 DHVEG 6-Deep Sea Hydrothermal Vent Gp 6 DHVEG 6
denovo2880518	denovo2365496	0.0772159	Deep Sea Hydrothermal Vent Gp 6 DHVEG 6	Deep Sea Hydrothermal Vent Gp 6 DHVEG 6	Same-taxonomy	Deep Sea Hydrothermal Vent Gp 6 DHVEG 6-Deep Sea Hydrothermal Vent Gp 6 DHVEG 6
denovo2238279	denovo2365496	0.0855106	Deep Sea Hydrothermal Vent Gp 6 DHVEG 6	Deep Sea Hydrothermal Vent Gp 6 DHVEG 6	Same-taxonomy	Deep Sea Hydrothermal Vent Gp 6 DHVEG 6-Deep Sea Hydrothermal Vent Gp 6 DHVEG 6
denovo489983	denovo1660263	0.125148	Deep Sea Hydrothermal Vent Gp 6 DHVEG 6	Deep Sea Hydrothermal Vent Gp 6 DHVEG 6	Same-taxonomy	Deep Sea Hydrothermal Vent Gp 6 DHVEG 6-Deep Sea Hydrothermal Vent Gp 6 DHVEG 6
denovo2238279	denovo1660263	0.20214	Deep Sea Hydrothermal Vent Gp 6 DHVEG 6	Deep Sea Hydrothermal Vent Gp 6 DHVEG 6	Same-taxonomy	Deep Sea Hydrothermal Vent Gp 6 DHVEG 6-Deep Sea Hydrothermal Vent Gp 6 DHVEG 6
denovo489983	denovo2363452	0.106515	Deep Sea Hydrothermal Vent Gp 6 DHVEG 6	Deep Sea Hydrothermal Vent Gp 6 DHVEG 6	Same-taxonomy	Deep Sea Hydrothermal Vent Gp 6 DHVEG 6-Deep Sea Hydrothermal Vent Gp 6 DHVEG 6
denovo2884825	denovo2363452	0.132938	Deep Sea Hydrothermal Vent Gp 6 DHVEG 6	Deep Sea Hydrothermal Vent Gp 6 DHVEG 6	Same-taxonomy	Deep Sea Hydrothermal Vent Gp 6 DHVEG 6-Deep Sea Hydrothermal Vent Gp 6 DHVEG 6
denovo2238279	denovo2363452	0.150966	Deep Sea Hydrothermal Vent Gp 6 DHVEG 6	Deep Sea Hydrothermal Vent Gp 6 DHVEG 6	Same-taxonomy	Deep Sea Hydrothermal Vent Gp 6 DHVEG 6-Deep Sea Hydrothermal Vent Gp 6 DHVEG 6
denovo1660263	denovo2363452	0.216103	Deep Sea Hydrothermal Vent Gp 6 DHVEG 6	Deep Sea Hydrothermal Vent Gp 6 DHVEG 6	Same-taxonomy	Deep Sea Hydrothermal Vent Gp 6 DHVEG 6-Deep Sea Hydrothermal Vent Gp 6 DHVEG 6
denovo489983	denovo2856272	0.0596874	Deep Sea Hydrothermal Vent Gp 6 DHVEG 6	Deep Sea Hydrothermal Vent Gp 6 DHVEG 6	Same-taxonomy	Deep Sea Hydrothermal Vent Gp 6 DHVEG 6-Deep Sea Hydrothermal Vent Gp 6 DHVEG 6
denovo2884825	denovo2856272	0.140048	Deep Sea Hydrothermal Vent Gp 6 DHVEG 6	Deep Sea Hydrothermal Vent Gp 6 DHVEG 6	Same-taxonomy	Deep Sea Hydrothermal Vent Gp 6 DHVEG 6-Deep Sea Hydrothermal Vent Gp 6 DHVEG 6
denovo730236	denovo2856272	0.0679497	Deep Sea Hydrothermal Vent Gp 6 DHVEG 6	Deep Sea Hydrothermal Vent Gp 6 DHVEG 6	Same-taxonomy	Deep Sea Hydrothermal Vent Gp 6 DHVEG 6-Deep Sea Hydrothermal Vent Gp 6 DHVEG 6
denovo2365496	denovo2856272	0.0913763	Deep Sea Hydrothermal Vent Gp 6 DHVEG 6	Deep Sea Hydrothermal Vent Gp 6 DHVEG 6	Same-taxonomy	Deep Sea Hydrothermal Vent Gp 6 DHVEG 6-Deep Sea Hydrothermal Vent Gp 6 DHVEG 6
denovo1660263	denovo2856272	0.100072	Deep Sea Hydrothermal Vent Gp 6 DHVEG 6	Deep Sea Hydrothermal Vent Gp 6 DHVEG 6	Same-taxonomy	Deep Sea Hydrothermal Vent Gp 6 DHVEG 6-Deep Sea Hydrothermal Vent Gp 6 DHVEG 6
denovo2363452	denovo2856272	0.104692	Deep Sea Hydrothermal Vent Gp 6 DHVEG 6	Deep Sea Hydrothermal Vent Gp 6 DHVEG 6	Same-taxonomy	Deep Sea Hydrothermal Vent Gp 6 DHVEG 6-Deep Sea Hydrothermal Vent Gp 6 DHVEG 6
denovo489983	denovo1770592	0.102725	Deep Sea Hydrothermal Vent Gp 6 DHVEG 6	Deep Sea Hydrothermal Vent Gp 6 DHVEG 6	Same-taxonomy	Deep Sea Hydrothermal Vent Gp 6 DHVEG 6-Deep Sea Hydrothermal Vent Gp 6 DHVEG 6
denovo2884825	denovo1770592	0.0702428	Deep Sea Hydrothermal Vent Gp 6 DHVEG 6	Deep Sea Hydrothermal Vent Gp 6 DHVEG 6	Same-taxonomy	Deep Sea Hydrothermal Vent Gp 6 DHVEG 6-Deep Sea Hydrothermal Vent Gp 6 DHVEG 6
denovo2238279	denovo1770592	0.124915	Deep Sea Hydrothermal Vent Gp 6 DHVEG 6	Deep Sea Hydrothermal Vent Gp 6 DHVEG 6	Same-taxonomy	Deep Sea Hydrothermal Vent Gp 6 DHVEG 6-Deep Sea Hydrothermal Vent Gp 6 DHVEG 6
denovo1660263	denovo1770592	0.207283	Deep Sea Hydrothermal Vent Gp 6 DHVEG 6	Deep Sea Hydrothermal Vent Gp 6 DHVEG 6	Same-taxonomy	Deep Sea Hydrothermal Vent Gp 6 DHVEG 6-Deep Sea Hydrothermal Vent Gp 6 DHVEG 6
denovo2363452	denovo1770592	0.159159	Deep Sea Hydrothermal Vent Gp 6 DHVEG 6	Deep Sea Hydrothermal Vent Gp 6 DHVEG 6	Same-taxonomy	Deep Sea Hydrothermal Vent Gp 6 DHVEG 6-Deep Sea Hydrothermal Vent Gp 6 DHVEG 6
denovo2856272	denovo1770592	0.0966112	Deep Sea Hydrothermal Vent Gp 6 DHVEG 6	Deep Sea Hydrothermal Vent Gp 6 DHVEG 6	Same-taxonomy	Deep Sea Hydrothermal Vent Gp 6 DHVEG 6-Deep Sea Hydrothermal Vent Gp 6 DHVEG 6
denovo489983	denovo231132	0.0690202	Deep Sea Hydrothermal Vent Gp 6 DHVEG 6	Deep Sea Hydrothermal Vent Gp 6 DHVEG 6	Same-taxonomy	Deep Sea Hydrothermal Vent Gp 6 DHVEG 6-Deep Sea Hydrothermal Vent Gp 6 DHVEG 6
denovo2884825	denovo231132	0.0845734	Deep Sea Hydrothermal Vent Gp 6 DHVEG 6	Deep Sea Hydrothermal Vent Gp 6 DHVEG 6	Same-taxonomy	Deep Sea Hydrothermal Vent Gp 6 DHVEG 6-Deep Sea Hydrothermal Vent Gp 6 DHVEG 6
denovo1660263	denovo231132	0.125954	Deep Sea Hydrothermal Vent Gp 6 DHVEG 6	Deep Sea Hydrothermal Vent Gp 6 DHVEG 6	Same-taxonomy	Deep Sea Hydrothermal Vent Gp 6 DHVEG 6-Deep Sea Hydrothermal Vent Gp 6 DHVEG 6
denovo2363452	denovo231132	0.10599	Deep Sea Hydrothermal Vent Gp 6 DHVEG 6	Deep Sea Hydrothermal Vent Gp 6 DHVEG 6	Same-taxonomy	Deep Sea Hydrothermal Vent Gp 6 DHVEG 6-Deep Sea Hydrothermal Vent Gp 6 DHVEG 6
denovo2856272	denovo231132	0.117497	Deep Sea Hydrothermal Vent Gp 6 DHVEG 6	Deep Sea Hydrothermal Vent Gp 6 DHVEG 6	Same-taxonomy	Deep Sea Hydrothermal Vent Gp 6 DHVEG 6-Deep Sea Hydrothermal Vent Gp 6 DHVEG 6
denovo1770592	denovo231132	0.080273	Deep Sea Hydrothermal Vent Gp 6 DHVEG 6	Deep Sea Hydrothermal Vent Gp 6 DHVEG 6	Same-taxonomy	Deep Sea Hydrothermal Vent Gp 6 DHVEG 6-Deep Sea Hydrothermal Vent Gp 6 DHVEG 6
denovo1660263	denovo100797	0.063258	Deep Sea Hydrothermal Vent Gp 6 DHVEG 6	Deep Sea Hydrothermal Vent Gp 6 DHVEG 6	Same-taxonomy	Deep Sea Hydrothermal Vent Gp 6 DHVEG 6-Deep Sea Hydrothermal Vent Gp 6 DHVEG 6
denovo231132	denovo100797	0.0577879	Deep Sea Hydrothermal Vent Gp 6 DHVEG 6	Deep Sea Hydrothermal Vent Gp 6 DHVEG 6	Same-taxonomy	Deep Sea Hydrothermal Vent Gp 6 DHVEG 6-Deep Sea Hydrothermal Vent Gp 6 DHVEG 6
denovo2884825	denovo109112	0.0593965	Deep Sea Hydrothermal Vent Gp 6 DHVEG 6	Deep Sea Hydrothermal Vent Gp 6 DHVEG 6	Same-taxonomy	Deep Sea Hydrothermal Vent Gp 6 DHVEG 6-Deep Sea Hydrothermal Vent Gp 6 DHVEG 6
denovo2363452	denovo109112	0.0971076	Deep Sea Hydrothermal Vent Gp 6 DHVEG 6	Deep Sea Hydrothermal Vent Gp 6 DHVEG 6	Same-taxonomy	Deep Sea Hydrothermal Vent Gp 6 DHVEG 6-Deep Sea Hydrothermal Vent Gp 6 DHVEG 6
denovo489983	denovo451576	0.0722282	Deep Sea Hydrothermal Vent Gp 6 DHVEG 6	Deep Sea Hydrothermal Vent Gp 6 DHVEG 6	Same-taxonomy	Deep Sea Hydrothermal Vent Gp 6 DHVEG 6-Deep Sea Hydrothermal Vent Gp 6 DHVEG 6
denovo479956	denovo451576	0.0803213	Deep Sea Hydrothermal Vent Gp 6 DHVEG 6	Deep Sea Hydrothermal Vent Gp 6 DHVEG 6	Same-taxonomy	Deep Sea Hydrothermal Vent Gp 6 DHVEG 6-Deep Sea Hydrothermal Vent Gp 6 DHVEG 6
denovo489983	denovo1987856	0.101609	Deep Sea Hydrothermal Vent Gp 6 DHVEG 6	Deep Sea Hydrothermal Vent Gp 6 DHVEG 6	Same-taxonomy	Deep Sea Hydrothermal Vent Gp 6 DHVEG 6-Deep Sea Hydrothermal Vent Gp 6 DHVEG 6
denovo2884825	denovo1987856	0.109397	Deep Sea Hydrothermal Vent Gp 6 DHVEG 6	Deep Sea Hydrothermal Vent Gp 6 DHVEG 6	Same-taxonomy	Deep Sea Hydrothermal Vent Gp 6 DHVEG 6-Deep Sea Hydrothermal Vent Gp 6 DHVEG 6
denovo1939344	denovo1987856	0.0621115	Deep Sea Hydrothermal Vent Gp 6 DHVEG 6	Deep Sea Hydrothermal Vent Gp 6 DHVEG 6	Same-taxonomy	Deep Sea Hydrothermal Vent Gp 6 DHVEG 6-Deep Sea Hydrothermal Vent Gp 6 DHVEG 6
denovo1018533	denovo1987856	0.0634763	Deep Sea Hydrothermal Vent Gp 6 DHVEG 6	Deep Sea Hydrothermal Vent Gp 6 DHVEG 6	Same-taxonomy	Deep Sea Hydrothermal Vent Gp 6 DHVEG 6-Deep Sea Hydrothermal Vent Gp 6 DHVEG 6
denovo1989979	denovo1987856	0.0620659	Deep Sea Hydrothermal Vent Gp 6 DHVEG 6	Deep Sea Hydrothermal Vent Gp 6 DHVEG 6	Same-taxonomy	Deep Sea Hydrothermal Vent Gp 6 DHVEG 6-Deep Sea Hydrothermal Vent Gp 6 DHVEG 6
denovo1770592	denovo1987856	0.0585353	Deep Sea Hydrothermal Vent Gp 6 DHVEG 6	Deep Sea Hydrothermal Vent Gp 6 DHVEG 6	Same-taxonomy	Deep Sea Hydrothermal Vent Gp 6 DHVEG 6-Deep Sea Hydrothermal Vent Gp 6 DHVEG 6
denovo231132	denovo1987856	0.0606537	Deep Sea Hydrothermal Vent Gp 6 DHVEG 6	Deep Sea Hydrothermal Vent Gp 6 DHVEG 6	Same-taxonomy	Deep Sea Hydrothermal Vent Gp 6 DHVEG 6-Deep Sea Hydrothermal Vent Gp 6 DHVEG 6
denovo451576	denovo2720058	0.0981919	Deep Sea Hydrothermal Vent Gp 6 DHVEG 6	Deep Sea Hydrothermal Vent Gp 6 DHVEG 6	Same-taxonomy	Deep Sea Hydrothermal Vent Gp 6 DHVEG 6-Deep Sea Hydrothermal Vent Gp 6 DHVEG 6
denovo975937	denovo936628	0.10311	Ancient Archaeal Group AAG	Marine Hydrothermal Vent Group MHVG	other-other	Ancient Archaeal Group AAG-Marine Hydrothermal Vent Group MHVG
denovo489983	denovo936628	0.168445	Deep Sea Hydrothermal Vent Gp 6 DHVEG 6	Marine Hydrothermal Vent Group MHVG	other-other	Deep Sea Hydrothermal Vent Gp 6 DHVEG 6-Marine Hydrothermal Vent Group MHVG
denovo2884825	denovo936628	0.204757	Deep Sea Hydrothermal Vent Gp 6 DHVEG 6	Marine Hydrothermal Vent Group MHVG	other-other	Deep Sea Hydrothermal Vent Gp 6 DHVEG 6-Marine Hydrothermal Vent Group MHVG
denovo235566	denovo936628	0.0598256	Deep Sea Hydrothermal Vent Gp 6 DHVEG 6	Marine Hydrothermal Vent Group MHVG	other-other	Deep Sea Hydrothermal Vent Gp 6 DHVEG 6-Marine Hydrothermal Vent Group MHVG
denovo2880518	denovo936628	0.0831294	Deep Sea Hydrothermal Vent Gp 6 DHVEG 6	Marine Hydrothermal Vent Group MHVG	other-other	Deep Sea Hydrothermal Vent Gp 6 DHVEG 6-Marine Hydrothermal Vent Group MHVG
denovo2238279	denovo936628	0.119521	Deep Sea Hydrothermal Vent Gp 6 DHVEG 6	Marine Hydrothermal Vent Group MHVG	other-other	Deep Sea Hydrothermal Vent Gp 6 DHVEG 6-Marine Hydrothermal Vent Group MHVG
denovo730236	denovo936628	0.0835695	Deep Sea Hydrothermal Vent Gp 6 DHVEG 6	Marine Hydrothermal Vent Group MHVG	other-other	Deep Sea Hydrothermal Vent Gp 6 DHVEG 6-Marine Hydrothermal Vent Group MHVG
denovo2363452	denovo936628	0.0883256	Deep Sea Hydrothermal Vent Gp 6 DHVEG 6	Marine Hydrothermal Vent Group MHVG	other-other	Deep Sea Hydrothermal Vent Gp 6 DHVEG 6-Marine Hydrothermal Vent Group MHVG
denovo1770592	denovo936628	0.0849614	Deep Sea Hydrothermal Vent Gp 6 DHVEG 6	Marine Hydrothermal Vent Group MHVG	other-other	Deep Sea Hydrothermal Vent Gp 6 DHVEG 6-Marine Hydrothermal Vent Group MHVG
denovo2152148	denovo936628	0.0913816	Deep Sea Hydrothermal Vent Gp 6 DHVEG 6	Marine Hydrothermal Vent Group MHVG	other-other	Deep Sea Hydrothermal Vent Gp 6 DHVEG 6-Marine Hydrothermal Vent Group MHVG
denovo489983	denovo134760	0.133591	Deep Sea Hydrothermal Vent Gp 6 DHVEG 6	Marine Hydrothermal Vent Group MHVG	other-other	Deep Sea Hydrothermal Vent Gp 6 DHVEG 6-Marine Hydrothermal Vent Group MHVG
denovo2884825	denovo134760	0.172075	Deep Sea Hydrothermal Vent Gp 6 DHVEG 6	Marine Hydrothermal Vent Group MHVG	other-other	Deep Sea Hydrothermal Vent Gp 6 DHVEG 6-Marine Hydrothermal Vent Group MHVG
denovo2090299	denovo134760	0.088908	Deep Sea Hydrothermal Vent Gp 6 DHVEG 6	Marine Hydrothermal Vent Group MHVG	other-other	Deep Sea Hydrothermal Vent Gp 6 DHVEG 6-Marine Hydrothermal Vent Group MHVG
denovo1939344	denovo134760	0.110381	Deep Sea Hydrothermal Vent Gp 6 DHVEG 6	Marine Hydrothermal Vent Group MHVG	other-other	Deep Sea Hydrothermal Vent Gp 6 DHVEG 6-Marine Hydrothermal Vent Group MHVG
denovo2117378	denovo134760	0.0643584	Deep Sea Hydrothermal Vent Gp 6 DHVEG 6	Marine Hydrothermal Vent Group MHVG	other-other	Deep Sea Hydrothermal Vent Gp 6 DHVEG 6-Marine Hydrothermal Vent Group MHVG
denovo2880518	denovo134760	0.11436	Deep Sea Hydrothermal Vent Gp 6 DHVEG 6	Marine Hydrothermal Vent Group MHVG	other-other	Deep Sea Hydrothermal Vent Gp 6 DHVEG 6-Marine Hydrothermal Vent Group MHVG
denovo2238279	denovo134760	0.115092	Deep Sea Hydrothermal Vent Gp 6 DHVEG 6	Marine Hydrothermal Vent Group MHVG	other-other	Deep Sea Hydrothermal Vent Gp 6 DHVEG 6-Marine Hydrothermal Vent Group MHVG
denovo1018533	denovo134760	0.0573899	Deep Sea Hydrothermal Vent Gp 6 DHVEG 6	Marine Hydrothermal Vent Group MHVG	other-other	Deep Sea Hydrothermal Vent Gp 6 DHVEG 6-Marine Hydrothermal Vent Group MHVG
denovo1989979	denovo134760	0.0736456	Deep Sea Hydrothermal Vent Gp 6 DHVEG 6	Marine Hydrothermal Vent Group MHVG	other-other	Deep Sea Hydrothermal Vent Gp 6 DHVEG 6-Marine Hydrothermal Vent Group MHVG
denovo733467	denovo134760	0.0779093	Deep Sea Hydrothermal Vent Gp 6 DHVEG 6	Marine Hydrothermal Vent Group MHVG	other-other	Deep Sea Hydrothermal Vent Gp 6 DHVEG 6-Marine Hydrothermal Vent Group MHVG
denovo1660263	denovo134760	0.0724213	Deep Sea Hydrothermal Vent Gp 6 DHVEG 6	Marine Hydrothermal Vent Group MHVG	other-other	Deep Sea Hydrothermal Vent Gp 6 DHVEG 6-Marine Hydrothermal Vent Group MHVG
denovo2363452	denovo134760	0.100326	Deep Sea Hydrothermal Vent Gp 6 DHVEG 6	Marine Hydrothermal Vent Group MHVG	other-other	Deep Sea Hydrothermal Vent Gp 6 DHVEG 6-Marine Hydrothermal Vent Group MHVG
denovo936628	denovo134760	0.121221	Marine Hydrothermal Vent Group MHVG	Marine Hydrothermal Vent Group MHVG	Same-taxonomy	Marine Hydrothermal Vent Group MHVG-Marine Hydrothermal Vent Group MHVG
denovo489983	denovo2897331	0.189282	Deep Sea Hydrothermal Vent Gp 6 DHVEG 6	Marine Hydrothermal Vent Group MHVG	other-other	Deep Sea Hydrothermal Vent Gp 6 DHVEG 6-Marine Hydrothermal Vent Group MHVG
denovo2884825	denovo2897331	0.238727	Deep Sea Hydrothermal Vent Gp 6 DHVEG 6	Marine Hydrothermal Vent Group MHVG	other-other	Deep Sea Hydrothermal Vent Gp 6 DHVEG 6-Marine Hydrothermal Vent Group MHVG
denovo235566	denovo2897331	0.113766	Deep Sea Hydrothermal Vent Gp 6 DHVEG 6	Marine Hydrothermal Vent Group MHVG	other-other	Deep Sea Hydrothermal Vent Gp 6 DHVEG 6-Marine Hydrothermal Vent Group MHVG
denovo1093964	denovo2897331	0.0919649	Deep Sea Hydrothermal Vent Gp 6 DHVEG 6	Marine Hydrothermal Vent Group MHVG	other-other	Deep Sea Hydrothermal Vent Gp 6 DHVEG 6-Marine Hydrothermal Vent Group MHVG
denovo2090299	denovo2897331	0.126676	Deep Sea Hydrothermal Vent Gp 6 DHVEG 6	Marine Hydrothermal Vent Group MHVG	other-other	Deep Sea Hydrothermal Vent Gp 6 DHVEG 6-Marine Hydrothermal Vent Group MHVG
denovo1939344	denovo2897331	0.0965668	Deep Sea Hydrothermal Vent Gp 6 DHVEG 6	Marine Hydrothermal Vent Group MHVG	other-other	Deep Sea Hydrothermal Vent Gp 6 DHVEG 6-Marine Hydrothermal Vent Group MHVG
denovo2117378	denovo2897331	0.0949255	Deep Sea Hydrothermal Vent Gp 6 DHVEG 6	Marine Hydrothermal Vent Group MHVG	other-other	Deep Sea Hydrothermal Vent Gp 6 DHVEG 6-Marine Hydrothermal Vent Group MHVG
denovo2880518	denovo2897331	0.087873	Deep Sea Hydrothermal Vent Gp 6 DHVEG 6	Marine Hydrothermal Vent Group MHVG	other-other	Deep Sea Hydrothermal Vent Gp 6 DHVEG 6-Marine Hydrothermal Vent Group MHVG
denovo2238279	denovo2897331	0.132946	Deep Sea Hydrothermal Vent Gp 6 DHVEG 6	Marine Hydrothermal Vent Group MHVG	other-other	Deep Sea Hydrothermal Vent Gp 6 DHVEG 6-Marine Hydrothermal Vent Group MHVG
denovo733467	denovo2897331	0.0776582	Deep Sea Hydrothermal Vent Gp 6 DHVEG 6	Marine Hydrothermal Vent Group MHVG	other-other	Deep Sea Hydrothermal Vent Gp 6 DHVEG 6-Marine Hydrothermal Vent Group MHVG
denovo730236	denovo2897331	0.0707537	Deep Sea Hydrothermal Vent Gp 6 DHVEG 6	Marine Hydrothermal Vent Group MHVG	other-other	Deep Sea Hydrothermal Vent Gp 6 DHVEG 6-Marine Hydrothermal Vent Group MHVG
denovo2363452	denovo2897331	0.13616	Deep Sea Hydrothermal Vent Gp 6 DHVEG 6	Marine Hydrothermal Vent Group MHVG	other-other	Deep Sea Hydrothermal Vent Gp 6 DHVEG 6-Marine Hydrothermal Vent Group MHVG
denovo2856272	denovo2897331	0.0752637	Deep Sea Hydrothermal Vent Gp 6 DHVEG 6	Marine Hydrothermal Vent Group MHVG	other-other	Deep Sea Hydrothermal Vent Gp 6 DHVEG 6-Marine Hydrothermal Vent Group MHVG
denovo1770592	denovo2897331	0.0786926	Deep Sea Hydrothermal Vent Gp 6 DHVEG 6	Marine Hydrothermal Vent Group MHVG	other-other	Deep Sea Hydrothermal Vent Gp 6 DHVEG 6-Marine Hydrothermal Vent Group MHVG
denovo936628	denovo2897331	0.136925	Marine Hydrothermal Vent Group MHVG	Marine Hydrothermal Vent Group MHVG	Same-taxonomy	Marine Hydrothermal Vent Group MHVG-Marine Hydrothermal Vent Group MHVG
denovo134760	denovo2897331	0.207221	Marine Hydrothermal Vent Group MHVG	Marine Hydrothermal Vent Group MHVG	Same-taxonomy	Marine Hydrothermal Vent Group MHVG-Marine Hydrothermal Vent Group MHVG
denovo489983	denovo3065549	0.192907	Deep Sea Hydrothermal Vent Gp 6 DHVEG 6	Marine Hydrothermal Vent Group MHVG	other-other	Deep Sea Hydrothermal Vent Gp 6 DHVEG 6-Marine Hydrothermal Vent Group MHVG
denovo2884825	denovo3065549	0.195417	Deep Sea Hydrothermal Vent Gp 6 DHVEG 6	Marine Hydrothermal Vent Group MHVG	other-other	Deep Sea Hydrothermal Vent Gp 6 DHVEG 6-Marine Hydrothermal Vent Group MHVG
denovo235566	denovo3065549	0.0874915	Deep Sea Hydrothermal Vent Gp 6 DHVEG 6	Marine Hydrothermal Vent Group MHVG	other-other	Deep Sea Hydrothermal Vent Gp 6 DHVEG 6-Marine Hydrothermal Vent Group MHVG
denovo1093964	denovo3065549	0.0840951	Deep Sea Hydrothermal Vent Gp 6 DHVEG 6	Marine Hydrothermal Vent Group MHVG	other-other	Deep Sea Hydrothermal Vent Gp 6 DHVEG 6-Marine Hydrothermal Vent Group MHVG
denovo2090299	denovo3065549	0.127421	Deep Sea Hydrothermal Vent Gp 6 DHVEG 6	Marine Hydrothermal Vent Group MHVG	other-other	Deep Sea Hydrothermal Vent Gp 6 DHVEG 6-Marine Hydrothermal Vent Group MHVG
denovo1939344	denovo3065549	0.0924716	Deep Sea Hydrothermal Vent Gp 6 DHVEG 6	Marine Hydrothermal Vent Group MHVG	other-other	Deep Sea Hydrothermal Vent Gp 6 DHVEG 6-Marine Hydrothermal Vent Group MHVG
denovo2117378	denovo3065549	0.0748349	Deep Sea Hydrothermal Vent Gp 6 DHVEG 6	Marine Hydrothermal Vent Group MHVG	other-other	Deep Sea Hydrothermal Vent Gp 6 DHVEG 6-Marine Hydrothermal Vent Group MHVG
denovo2880518	denovo3065549	0.129738	Deep Sea Hydrothermal Vent Gp 6 DHVEG 6	Marine Hydrothermal Vent Group MHVG	other-other	Deep Sea Hydrothermal Vent Gp 6 DHVEG 6-Marine Hydrothermal Vent Group MHVG
denovo451576	denovo3065549	0.0853866	Deep Sea Hydrothermal Vent Gp 6 DHVEG 6	Marine Hydrothermal Vent Group MHVG	other-other	Deep Sea Hydrothermal Vent Gp 6 DHVEG 6-Marine Hydrothermal Vent Group MHVG
denovo2152148	denovo3065549	0.0684399	Deep Sea Hydrothermal Vent Gp 6 DHVEG 6	Marine Hydrothermal Vent Group MHVG	other-other	Deep Sea Hydrothermal Vent Gp 6 DHVEG 6-Marine Hydrothermal Vent Group MHVG
denovo936628	denovo3065549	0.133164	Marine Hydrothermal Vent Group MHVG	Marine Hydrothermal Vent Group MHVG	Same-taxonomy	Marine Hydrothermal Vent Group MHVG-Marine Hydrothermal Vent Group MHVG
denovo134760	denovo3065549	0.154417	Marine Hydrothermal Vent Group MHVG	Marine Hydrothermal Vent Group MHVG	Same-taxonomy	Marine Hydrothermal Vent Group MHVG-Marine Hydrothermal Vent Group MHVG
denovo2897331	denovo3065549	0.184122	Marine Hydrothermal Vent Group MHVG	Marine Hydrothermal Vent Group MHVG	Same-taxonomy	Marine Hydrothermal Vent Group MHVG-Marine Hydrothermal Vent Group MHVG
denovo975937	denovo287702	0.0814877	Ancient Archaeal Group AAG	Marine Hydrothermal Vent Group MHVG	other-other	Ancient Archaeal Group AAG-Marine Hydrothermal Vent Group MHVG
denovo489983	denovo287702	0.175794	Deep Sea Hydrothermal Vent Gp 6 DHVEG 6	Marine Hydrothermal Vent Group MHVG	other-other	Deep Sea Hydrothermal Vent Gp 6 DHVEG 6-Marine Hydrothermal Vent Group MHVG
denovo2884825	denovo287702	0.218396	Deep Sea Hydrothermal Vent Gp 6 DHVEG 6	Marine Hydrothermal Vent Group MHVG	other-other	Deep Sea Hydrothermal Vent Gp 6 DHVEG 6-Marine Hydrothermal Vent Group MHVG
denovo479956	denovo287702	0.126952	Deep Sea Hydrothermal Vent Gp 6 DHVEG 6	Marine Hydrothermal Vent Group MHVG	other-other	Deep Sea Hydrothermal Vent Gp 6 DHVEG 6-Marine Hydrothermal Vent Group MHVG
denovo2090299	denovo287702	0.073782	Deep Sea Hydrothermal Vent Gp 6 DHVEG 6	Marine Hydrothermal Vent Group MHVG	other-other	Deep Sea Hydrothermal Vent Gp 6 DHVEG 6-Marine Hydrothermal Vent Group MHVG
denovo451576	denovo287702	0.142901	Deep Sea Hydrothermal Vent Gp 6 DHVEG 6	Marine Hydrothermal Vent Group MHVG	other-other	Deep Sea Hydrothermal Vent Gp 6 DHVEG 6-Marine Hydrothermal Vent Group MHVG
denovo2720058	denovo287702	0.0742667	Deep Sea Hydrothermal Vent Gp 6 DHVEG 6	Marine Hydrothermal Vent Group MHVG	other-other	Deep Sea Hydrothermal Vent Gp 6 DHVEG 6-Marine Hydrothermal Vent Group MHVG
denovo936628	denovo287702	0.129301	Marine Hydrothermal Vent Group MHVG	Marine Hydrothermal Vent Group MHVG	Same-taxonomy	Marine Hydrothermal Vent Group MHVG-Marine Hydrothermal Vent Group MHVG
denovo134760	denovo287702	0.202484	Marine Hydrothermal Vent Group MHVG	Marine Hydrothermal Vent Group MHVG	Same-taxonomy	Marine Hydrothermal Vent Group MHVG-Marine Hydrothermal Vent Group MHVG
denovo2897331	denovo287702	0.243008	Marine Hydrothermal Vent Group MHVG	Marine Hydrothermal Vent Group MHVG	Same-taxonomy	Marine Hydrothermal Vent Group MHVG-Marine Hydrothermal Vent Group MHVG
denovo3065549	denovo287702	0.216705	Marine Hydrothermal Vent Group MHVG	Marine Hydrothermal Vent Group MHVG	Same-taxonomy	Marine Hydrothermal Vent Group MHVG-Marine Hydrothermal Vent Group MHVG
denovo489983	denovo2932023	0.0868376	Deep Sea Hydrothermal Vent Gp 6 DHVEG 6	Marine Hydrothermal Vent Group MHVG	other-other	Deep Sea Hydrothermal Vent Gp 6 DHVEG 6-Marine Hydrothermal Vent Group MHVG
denovo2884825	denovo2932023	0.0983304	Deep Sea Hydrothermal Vent Gp 6 DHVEG 6	Marine Hydrothermal Vent Group MHVG	other-other	Deep Sea Hydrothermal Vent Gp 6 DHVEG 6-Marine Hydrothermal Vent Group MHVG
denovo451576	denovo2932023	0.10272	Deep Sea Hydrothermal Vent Gp 6 DHVEG 6	Marine Hydrothermal Vent Group MHVG	other-other	Deep Sea Hydrothermal Vent Gp 6 DHVEG 6-Marine Hydrothermal Vent Group MHVG
denovo2720058	denovo2932023	0.0631944	Deep Sea Hydrothermal Vent Gp 6 DHVEG 6	Marine Hydrothermal Vent Group MHVG	other-other	Deep Sea Hydrothermal Vent Gp 6 DHVEG 6-Marine Hydrothermal Vent Group MHVG
denovo936628	denovo2932023	0.0799173	Marine Hydrothermal Vent Group MHVG	Marine Hydrothermal Vent Group MHVG	Same-taxonomy	Marine Hydrothermal Vent Group MHVG-Marine Hydrothermal Vent Group MHVG
denovo134760	denovo2932023	0.081968	Marine Hydrothermal Vent Group MHVG	Marine Hydrothermal Vent Group MHVG	Same-taxonomy	Marine Hydrothermal Vent Group MHVG-Marine Hydrothermal Vent Group MHVG
denovo2897331	denovo2932023	0.153116	Marine Hydrothermal Vent Group MHVG	Marine Hydrothermal Vent Group MHVG	Same-taxonomy	Marine Hydrothermal Vent Group MHVG-Marine Hydrothermal Vent Group MHVG
denovo3065549	denovo2932023	0.142129	Marine Hydrothermal Vent Group MHVG	Marine Hydrothermal Vent Group MHVG	Same-taxonomy	Marine Hydrothermal Vent Group MHVG-Marine Hydrothermal Vent Group MHVG
denovo287702	denovo2932023	0.202862	Marine Hydrothermal Vent Group MHVG	Marine Hydrothermal Vent Group MHVG	Same-taxonomy	Marine Hydrothermal Vent Group MHVG-Marine Hydrothermal Vent Group MHVG
denovo975937	denovo2702228	0.0742317	Ancient Archaeal Group AAG	Marine Hydrothermal Vent Group MHVG	other-other	Ancient Archaeal Group AAG-Marine Hydrothermal Vent Group MHVG
denovo2090299	denovo2702228	0.104787	Deep Sea Hydrothermal Vent Gp 6 DHVEG 6	Marine Hydrothermal Vent Group MHVG	other-other	Deep Sea Hydrothermal Vent Gp 6 DHVEG 6-Marine Hydrothermal Vent Group MHVG
denovo1939344	denovo2702228	0.0748888	Deep Sea Hydrothermal Vent Gp 6 DHVEG 6	Marine Hydrothermal Vent Group MHVG	other-other	Deep Sea Hydrothermal Vent Gp 6 DHVEG 6-Marine Hydrothermal Vent Group MHVG
denovo2117378	denovo2702228	0.0460572	Deep Sea Hydrothermal Vent Gp 6 DHVEG 6	Marine Hydrothermal Vent Group MHVG	other-other	Deep Sea Hydrothermal Vent Gp 6 DHVEG 6-Marine Hydrothermal Vent Group MHVG
denovo936628	denovo2702228	0.0830308	Marine Hydrothermal Vent Group MHVG	Marine Hydrothermal Vent Group MHVG	Same-taxonomy	Marine Hydrothermal Vent Group MHVG-Marine Hydrothermal Vent Group MHVG
denovo134760	denovo2702228	0.101629	Marine Hydrothermal Vent Group MHVG	Marine Hydrothermal Vent Group MHVG	Same-taxonomy	Marine Hydrothermal Vent Group MHVG-Marine Hydrothermal Vent Group MHVG
denovo2897331	denovo2702228	0.126062	Marine Hydrothermal Vent Group MHVG	Marine Hydrothermal Vent Group MHVG	Same-taxonomy	Marine Hydrothermal Vent Group MHVG-Marine Hydrothermal Vent Group MHVG
denovo3065549	denovo2702228	0.0774942	Marine Hydrothermal Vent Group MHVG	Marine Hydrothermal Vent Group MHVG	Same-taxonomy	Marine Hydrothermal Vent Group MHVG-Marine Hydrothermal Vent Group MHVG
denovo2090299	denovo2768976	0.0849419	Deep Sea Hydrothermal Vent Gp 6 DHVEG 6	Marine Hydrothermal Vent Group MHVG	other-other	Deep Sea Hydrothermal Vent Gp 6 DHVEG 6-Marine Hydrothermal Vent Group MHVG
denovo1939344	denovo2768976	0.0962882	Deep Sea Hydrothermal Vent Gp 6 DHVEG 6	Marine Hydrothermal Vent Group MHVG	other-other	Deep Sea Hydrothermal Vent Gp 6 DHVEG 6-Marine Hydrothermal Vent Group MHVG
denovo2897331	denovo2768976	0.140049	Marine Hydrothermal Vent Group MHVG	Marine Hydrothermal Vent Group MHVG	Same-taxonomy	Marine Hydrothermal Vent Group MHVG-Marine Hydrothermal Vent Group MHVG
denovo2932023	denovo2768976	0.0582408	Marine Hydrothermal Vent Group MHVG	Marine Hydrothermal Vent Group MHVG	Same-taxonomy	Marine Hydrothermal Vent Group MHVG-Marine Hydrothermal Vent Group MHVG
denovo2702228	denovo2768976	0.120278	Marine Hydrothermal Vent Group MHVG	Marine Hydrothermal Vent Group MHVG	Same-taxonomy	Marine Hydrothermal Vent Group MHVG-Marine Hydrothermal Vent Group MHVG
denovo1018533	denovo1827723	0.0563181	Deep Sea Hydrothermal Vent Gp 6 DHVEG 6	Marine Hydrothermal Vent Group MHVG	other-other	Deep Sea Hydrothermal Vent Gp 6 DHVEG 6-Marine Hydrothermal Vent Group MHVG
denovo730236	denovo1827723	0.103771	Deep Sea Hydrothermal Vent Gp 6 DHVEG 6	Marine Hydrothermal Vent Group MHVG	other-other	Deep Sea Hydrothermal Vent Gp 6 DHVEG 6-Marine Hydrothermal Vent Group MHVG
denovo1987856	denovo1827723	0.0853921	Deep Sea Hydrothermal Vent Gp 6 DHVEG 6	Marine Hydrothermal Vent Group MHVG	other-other	Deep Sea Hydrothermal Vent Gp 6 DHVEG 6-Marine Hydrothermal Vent Group MHVG
denovo2152148	denovo1827723	0.101231	Deep Sea Hydrothermal Vent Gp 6 DHVEG 6	Marine Hydrothermal Vent Group MHVG	other-other	Deep Sea Hydrothermal Vent Gp 6 DHVEG 6-Marine Hydrothermal Vent Group MHVG
denovo936628	denovo1827723	0.166517	Marine Hydrothermal Vent Group MHVG	Marine Hydrothermal Vent Group MHVG	Same-taxonomy	Marine Hydrothermal Vent Group MHVG-Marine Hydrothermal Vent Group MHVG
denovo287702	denovo1827723	0.082684	Marine Hydrothermal Vent Group MHVG	Marine Hydrothermal Vent Group MHVG	Same-taxonomy	Marine Hydrothermal Vent Group MHVG-Marine Hydrothermal Vent Group MHVG
denovo2768976	denovo1827723	0.0570304	Marine Hydrothermal Vent Group MHVG	Marine Hydrothermal Vent Group MHVG	Same-taxonomy	Marine Hydrothermal Vent Group MHVG-Marine Hydrothermal Vent Group MHVG
denovo489983	denovo642936	0.162958	Deep Sea Hydrothermal Vent Gp 6 DHVEG 6	Marine Hydrothermal Vent Group MHVG	other-other	Deep Sea Hydrothermal Vent Gp 6 DHVEG 6-Marine Hydrothermal Vent Group MHVG
denovo2884825	denovo642936	0.137721	Deep Sea Hydrothermal Vent Gp 6 DHVEG 6	Marine Hydrothermal Vent Group MHVG	other-other	Deep Sea Hydrothermal Vent Gp 6 DHVEG 6-Marine Hydrothermal Vent Group MHVG
denovo2090299	denovo642936	0.105377	Deep Sea Hydrothermal Vent Gp 6 DHVEG 6	Marine Hydrothermal Vent Group MHVG	other-other	Deep Sea Hydrothermal Vent Gp 6 DHVEG 6-Marine Hydrothermal Vent Group MHVG
denovo1939344	denovo642936	0.104173	Deep Sea Hydrothermal Vent Gp 6 DHVEG 6	Marine Hydrothermal Vent Group MHVG	other-other	Deep Sea Hydrothermal Vent Gp 6 DHVEG 6-Marine Hydrothermal Vent Group MHVG
denovo2238279	denovo642936	0.0782482	Deep Sea Hydrothermal Vent Gp 6 DHVEG 6	Marine Hydrothermal Vent Group MHVG	other-other	Deep Sea Hydrothermal Vent Gp 6 DHVEG 6-Marine Hydrothermal Vent Group MHVG
denovo1018533	denovo642936	0.0790262	Deep Sea Hydrothermal Vent Gp 6 DHVEG 6	Marine Hydrothermal Vent Group MHVG	other-other	Deep Sea Hydrothermal Vent Gp 6 DHVEG 6-Marine Hydrothermal Vent Group MHVG
denovo1660263	denovo642936	0.0831997	Deep Sea Hydrothermal Vent Gp 6 DHVEG 6	Marine Hydrothermal Vent Group MHVG	other-other	Deep Sea Hydrothermal Vent Gp 6 DHVEG 6-Marine Hydrothermal Vent Group MHVG
denovo2897331	denovo642936	0.236216	Marine Hydrothermal Vent Group MHVG	Marine Hydrothermal Vent Group MHVG	Same-taxonomy	Marine Hydrothermal Vent Group MHVG-Marine Hydrothermal Vent Group MHVG
denovo3065549	denovo642936	0.09918	Marine Hydrothermal Vent Group MHVG	Marine Hydrothermal Vent Group MHVG	Same-taxonomy	Marine Hydrothermal Vent Group MHVG-Marine Hydrothermal Vent Group MHVG
denovo2932023	denovo642936	0.0642502	Marine Hydrothermal Vent Group MHVG	Marine Hydrothermal Vent Group MHVG	Same-taxonomy	Marine Hydrothermal Vent Group MHVG-Marine Hydrothermal Vent Group MHVG
denovo2702228	denovo642936	0.056008	Marine Hydrothermal Vent Group MHVG	Marine Hydrothermal Vent Group MHVG	Same-taxonomy	Marine Hydrothermal Vent Group MHVG-Marine Hydrothermal Vent Group MHVG
denovo2768976	denovo642936	0.0813397	Marine Hydrothermal Vent Group MHVG	Marine Hydrothermal Vent Group MHVG	Same-taxonomy	Marine Hydrothermal Vent Group MHVG-Marine Hydrothermal Vent Group MHVG
denovo2090299	denovo648366	0.0743435	Deep Sea Hydrothermal Vent Gp 6 DHVEG 6	Marine Hydrothermal Vent Group MHVG	other-other	Deep Sea Hydrothermal Vent Gp 6 DHVEG 6-Marine Hydrothermal Vent Group MHVG
denovo1939344	denovo648366	0.0608207	Deep Sea Hydrothermal Vent Gp 6 DHVEG 6	Marine Hydrothermal Vent Group MHVG	other-other	Deep Sea Hydrothermal Vent Gp 6 DHVEG 6-Marine Hydrothermal Vent Group MHVG
denovo2117378	denovo648366	0.0613374	Deep Sea Hydrothermal Vent Gp 6 DHVEG 6	Marine Hydrothermal Vent Group MHVG	other-other	Deep Sea Hydrothermal Vent Gp 6 DHVEG 6-Marine Hydrothermal Vent Group MHVG
denovo134760	denovo648366	0.0547345	Marine Hydrothermal Vent Group MHVG	Marine Hydrothermal Vent Group MHVG	Same-taxonomy	Marine Hydrothermal Vent Group MHVG-Marine Hydrothermal Vent Group MHVG
denovo2897331	denovo648366	0.0832467	Marine Hydrothermal Vent Group MHVG	Marine Hydrothermal Vent Group MHVG	Same-taxonomy	Marine Hydrothermal Vent Group MHVG-Marine Hydrothermal Vent Group MHVG
denovo2090299	denovo1431383	0.0673908	Deep Sea Hydrothermal Vent Gp 6 DHVEG 6	Marine Hydrothermal Vent Group MHVG	other-other	Deep Sea Hydrothermal Vent Gp 6 DHVEG 6-Marine Hydrothermal Vent Group MHVG
denovo287702	denovo1431383	0.0786278	Marine Hydrothermal Vent Group MHVG	Marine Hydrothermal Vent Group MHVG	Same-taxonomy	Marine Hydrothermal Vent Group MHVG-Marine Hydrothermal Vent Group MHVG
denovo2768976	denovo1431383	0.100224	Marine Hydrothermal Vent Group MHVG	Marine Hydrothermal Vent Group MHVG	Same-taxonomy	Marine Hydrothermal Vent Group MHVG-Marine Hydrothermal Vent Group MHVG
denovo2152148	denovo49034	0.0738176	Deep Sea Hydrothermal Vent Gp 6 DHVEG 6	Marine Hydrothermal Vent Group MHVG	other-other	Deep Sea Hydrothermal Vent Gp 6 DHVEG 6-Marine Hydrothermal Vent Group MHVG
denovo2654391	denovo6511	0.278815	ANME 1	ANME 1	Same-taxonomy	ANME 1-ANME 1
denovo1770592	denovo174310	0.0596959	Deep Sea Hydrothermal Vent Gp 6 DHVEG 6	ANME 1	ANME-other	Deep Sea Hydrothermal Vent Gp 6 DHVEG 6-ANME 1
denovo2654391	denovo174310	0.18743	ANME 1	ANME 1	Same-taxonomy	ANME 1-ANME 1
denovo6511	denovo174310	0.132422	ANME 1	ANME 1	Same-taxonomy	ANME 1-ANME 1
denovo2654391	denovo229103	0.06472	ANME 1	ANME 1	Same-taxonomy	ANME 1-ANME 1
denovo2654391	denovo237060	0.129623	ANME 1	ANME 1	Same-taxonomy	ANME 1-ANME 1
denovo6511	denovo237060	0.128477	ANME 1	ANME 1	Same-taxonomy	ANME 1-ANME 1
denovo229103	denovo237060	0.119867	ANME 1	ANME 1	Same-taxonomy	ANME 1-ANME 1
denovo6511	denovo282151	0.0853318	ANME 1	ANME 1	Same-taxonomy	ANME 1-ANME 1
denovo237060	denovo282151	0.0742396	ANME 1	ANME 1	Same-taxonomy	ANME 1-ANME 1
denovo2654391	denovo337572	0.220236	ANME 1	ANME 1	Same-taxonomy	ANME 1-ANME 1
denovo6511	denovo337572	0.285147	ANME 1	ANME 1	Same-taxonomy	ANME 1-ANME 1
denovo174310	denovo337572	0.151905	ANME 1	ANME 1	Same-taxonomy	ANME 1-ANME 1
denovo237060	denovo337572	0.104104	ANME 1	ANME 1	Same-taxonomy	ANME 1-ANME 1
denovo6511	denovo719882	0.0744735	ANME 1	ANME 1	Same-taxonomy	ANME 1-ANME 1
denovo237060	denovo719882	0.0988732	ANME 1	ANME 1	Same-taxonomy	ANME 1-ANME 1
denovo282151	denovo719882	0.147973	ANME 1	ANME 1	Same-taxonomy	ANME 1-ANME 1
denovo2654391	denovo868568	0.185862	ANME 1	ANME 1	Same-taxonomy	ANME 1-ANME 1
denovo6511	denovo868568	0.164812	ANME 1	ANME 1	Same-taxonomy	ANME 1-ANME 1
denovo174310	denovo868568	0.101081	ANME 1	ANME 1	Same-taxonomy	ANME 1-ANME 1
denovo237060	denovo868568	0.0510045	ANME 1	ANME 1	Same-taxonomy	ANME 1-ANME 1
denovo337572	denovo868568	0.16332	ANME 1	ANME 1	Same-taxonomy	ANME 1-ANME 1
denovo2654391	denovo1047875	0.172202	ANME 1	ANME 1	Same-taxonomy	ANME 1-ANME 1
denovo6511	denovo1047875	0.220057	ANME 1	ANME 1	Same-taxonomy	ANME 1-ANME 1
denovo174310	denovo1047875	0.109248	ANME 1	ANME 1	Same-taxonomy	ANME 1-ANME 1
denovo237060	denovo1047875	0.0704113	ANME 1	ANME 1	Same-taxonomy	ANME 1-ANME 1
denovo337572	denovo1047875	0.196369	ANME 1	ANME 1	Same-taxonomy	ANME 1-ANME 1
denovo868568	denovo1047875	0.152458	ANME 1	ANME 1	Same-taxonomy	ANME 1-ANME 1
denovo2654391	denovo1138908	0.10275	ANME 1	ANME 1	Same-taxonomy	ANME 1-ANME 1
denovo337572	denovo1138908	0.0912402	ANME 1	ANME 1	Same-taxonomy	ANME 1-ANME 1
denovo868568	denovo1138908	0.118932	ANME 1	ANME 1	Same-taxonomy	ANME 1-ANME 1
denovo2654391	denovo1208117	0.122904	ANME 1	ANME 1	Same-taxonomy	ANME 1-ANME 1
denovo6511	denovo1208117	0.121463	ANME 1	ANME 1	Same-taxonomy	ANME 1-ANME 1
denovo174310	denovo1208117	0.0907947	ANME 1	ANME 1	Same-taxonomy	ANME 1-ANME 1
denovo337572	denovo1208117	0.134973	ANME 1	ANME 1	Same-taxonomy	ANME 1-ANME 1
denovo868568	denovo1208117	0.1013	ANME 1	ANME 1	Same-taxonomy	ANME 1-ANME 1
denovo1047875	denovo1208117	0.110614	ANME 1	ANME 1	Same-taxonomy	ANME 1-ANME 1
denovo2654391	denovo1471039	0.103213	ANME 1	ANME 1	Same-taxonomy	ANME 1-ANME 1
denovo6511	denovo1471039	0.116019	ANME 1	ANME 1	Same-taxonomy	ANME 1-ANME 1
denovo229103	denovo1471039	0.0758179	ANME 1	ANME 1	Same-taxonomy	ANME 1-ANME 1
denovo237060	denovo1471039	0.168861	ANME 1	ANME 1	Same-taxonomy	ANME 1-ANME 1
denovo337572	denovo1471039	0.078052	ANME 1	ANME 1	Same-taxonomy	ANME 1-ANME 1
denovo868568	denovo1471039	0.0751653	ANME 1	ANME 1	Same-taxonomy	ANME 1-ANME 1
denovo237060	denovo1486026	0.206015	ANME 1	ANME 1	Same-taxonomy	ANME 1-ANME 1
denovo1471039	denovo1486026	0.0989089	ANME 1	ANME 1	Same-taxonomy	ANME 1-ANME 1
denovo6511	denovo1492988	0.121638	ANME 1	ANME 1	Same-taxonomy	ANME 1-ANME 1
denovo174310	denovo1492988	0.091871	ANME 1	ANME 1	Same-taxonomy	ANME 1-ANME 1
denovo337572	denovo1492988	0.127855	ANME 1	ANME 1	Same-taxonomy	ANME 1-ANME 1
denovo868568	denovo1492988	0.0972108	ANME 1	ANME 1	Same-taxonomy	ANME 1-ANME 1
denovo1047875	denovo1492988	0.0945691	ANME 1	ANME 1	Same-taxonomy	ANME 1-ANME 1
denovo1208117	denovo1492988	0.0537368	ANME 1	ANME 1	Same-taxonomy	ANME 1-ANME 1
denovo2654391	denovo1521458	0.346904	ANME 1	ANME 1	Same-taxonomy	ANME 1-ANME 1
denovo6511	denovo1521458	0.211128	ANME 1	ANME 1	Same-taxonomy	ANME 1-ANME 1
denovo174310	denovo1521458	0.207621	ANME 1	ANME 1	Same-taxonomy	ANME 1-ANME 1
denovo229103	denovo1521458	0.101724	ANME 1	ANME 1	Same-taxonomy	ANME 1-ANME 1
denovo237060	denovo1521458	0.125398	ANME 1	ANME 1	Same-taxonomy	ANME 1-ANME 1
denovo282151	denovo1521458	0.0580471	ANME 1	ANME 1	Same-taxonomy	ANME 1-ANME 1
denovo337572	denovo1521458	0.221086	ANME 1	ANME 1	Same-taxonomy	ANME 1-ANME 1
denovo868568	denovo1521458	0.206543	ANME 1	ANME 1	Same-taxonomy	ANME 1-ANME 1
denovo1047875	denovo1521458	0.141018	ANME 1	ANME 1	Same-taxonomy	ANME 1-ANME 1
denovo1138908	denovo1521458	0.0784093	ANME 1	ANME 1	Same-taxonomy	ANME 1-ANME 1
denovo1208117	denovo1521458	0.129624	ANME 1	ANME 1	Same-taxonomy	ANME 1-ANME 1
denovo1471039	denovo1521458	0.0907763	ANME 1	ANME 1	Same-taxonomy	ANME 1-ANME 1
denovo1492988	denovo1521458	0.0759872	ANME 1	ANME 1	Same-taxonomy	ANME 1-ANME 1
denovo2654391	denovo1609482	0.118156	ANME 1	ANME 1	Same-taxonomy	ANME 1-ANME 1
denovo6511	denovo1609482	0.0904683	ANME 1	ANME 1	Same-taxonomy	ANME 1-ANME 1
denovo174310	denovo1609482	0.0737928	ANME 1	ANME 1	Same-taxonomy	ANME 1-ANME 1
denovo337572	denovo1609482	0.130422	ANME 1	ANME 1	Same-taxonomy	ANME 1-ANME 1
denovo868568	denovo1609482	0.0960762	ANME 1	ANME 1	Same-taxonomy	ANME 1-ANME 1
denovo1047875	denovo1609482	0.0659243	ANME 1	ANME 1	Same-taxonomy	ANME 1-ANME 1
denovo1138908	denovo1609482	0.0519579	ANME 1	ANME 1	Same-taxonomy	ANME 1-ANME 1
denovo1208117	denovo1609482	0.0978518	ANME 1	ANME 1	Same-taxonomy	ANME 1-ANME 1
denovo1471039	denovo1609482	0.062183	ANME 1	ANME 1	Same-taxonomy	ANME 1-ANME 1
denovo1521458	denovo1609482	0.0779153	ANME 1	ANME 1	Same-taxonomy	ANME 1-ANME 1
denovo2654391	denovo1683408	0.140703	ANME 1	ANME 1	Same-taxonomy	ANME 1-ANME 1
denovo6511	denovo1683408	0.10904	ANME 1	ANME 1	Same-taxonomy	ANME 1-ANME 1
denovo174310	denovo1683408	0.0874078	ANME 1	ANME 1	Same-taxonomy	ANME 1-ANME 1
denovo337572	denovo1683408	0.104662	ANME 1	ANME 1	Same-taxonomy	ANME 1-ANME 1
denovo868568	denovo1683408	0.0719331	ANME 1	ANME 1	Same-taxonomy	ANME 1-ANME 1
denovo1047875	denovo1683408	0.0855144	ANME 1	ANME 1	Same-taxonomy	ANME 1-ANME 1
denovo1138908	denovo1683408	0.105301	ANME 1	ANME 1	Same-taxonomy	ANME 1-ANME 1
denovo1208117	denovo1683408	0.0582829	ANME 1	ANME 1	Same-taxonomy	ANME 1-ANME 1
denovo1521458	denovo1683408	0.106255	ANME 1	ANME 1	Same-taxonomy	ANME 1-ANME 1
denovo1609482	denovo1683408	0.0671655	ANME 1	ANME 1	Same-taxonomy	ANME 1-ANME 1
denovo2654391	denovo1708582	0.157774	ANME 1	ANME 1	Same-taxonomy	ANME 1-ANME 1
denovo6511	denovo1708582	0.149308	ANME 1	ANME 1	Same-taxonomy	ANME 1-ANME 1
denovo174310	denovo1708582	0.15174	ANME 1	ANME 1	Same-taxonomy	ANME 1-ANME 1
denovo337572	denovo1708582	0.216743	ANME 1	ANME 1	Same-taxonomy	ANME 1-ANME 1
denovo868568	denovo1708582	0.101327	ANME 1	ANME 1	Same-taxonomy	ANME 1-ANME 1
denovo1047875	denovo1708582	0.12695	ANME 1	ANME 1	Same-taxonomy	ANME 1-ANME 1
denovo1138908	denovo1708582	0.0715941	ANME 1	ANME 1	Same-taxonomy	ANME 1-ANME 1
denovo1208117	denovo1708582	0.049694	ANME 1	ANME 1	Same-taxonomy	ANME 1-ANME 1
denovo1492988	denovo1708582	0.105092	ANME 1	ANME 1	Same-taxonomy	ANME 1-ANME 1
denovo1521458	denovo1708582	0.150258	ANME 1	ANME 1	Same-taxonomy	ANME 1-ANME 1
denovo1609482	denovo1708582	0.0754581	ANME 1	ANME 1	Same-taxonomy	ANME 1-ANME 1
denovo1683408	denovo1708582	0.110158	ANME 1	ANME 1	Same-taxonomy	ANME 1-ANME 1
denovo6511	denovo1845434	0.114895	ANME 1	ANME 1	Same-taxonomy	ANME 1-ANME 1
denovo174310	denovo1845434	0.05733	ANME 1	ANME 1	Same-taxonomy	ANME 1-ANME 1
denovo237060	denovo1845434	0.140922	ANME 1	ANME 1	Same-taxonomy	ANME 1-ANME 1
denovo337572	denovo1845434	0.111563	ANME 1	ANME 1	Same-taxonomy	ANME 1-ANME 1
denovo1047875	denovo1845434	0.0980872	ANME 1	ANME 1	Same-taxonomy	ANME 1-ANME 1
denovo1208117	denovo1845434	0.0817608	ANME 1	ANME 1	Same-taxonomy	ANME 1-ANME 1
denovo1471039	denovo1845434	0.0877509	ANME 1	ANME 1	Same-taxonomy	ANME 1-ANME 1
denovo1486026	denovo1845434	0.0594308	ANME 1	ANME 1	Same-taxonomy	ANME 1-ANME 1
denovo1521458	denovo1845434	0.0807909	ANME 1	ANME 1	Same-taxonomy	ANME 1-ANME 1
denovo2654391	denovo1887351	0.240065	ANME 1	ANME 1	Same-taxonomy	ANME 1-ANME 1
denovo6511	denovo1887351	0.166248	ANME 1	ANME 1	Same-taxonomy	ANME 1-ANME 1
denovo174310	denovo1887351	0.14172	ANME 1	ANME 1	Same-taxonomy	ANME 1-ANME 1
denovo237060	denovo1887351	0.0757431	ANME 1	ANME 1	Same-taxonomy	ANME 1-ANME 1
denovo337572	denovo1887351	0.164077	ANME 1	ANME 1	Same-taxonomy	ANME 1-ANME 1
denovo868568	denovo1887351	0.135981	ANME 1	ANME 1	Same-taxonomy	ANME 1-ANME 1
denovo1047875	denovo1887351	0.120402	ANME 1	ANME 1	Same-taxonomy	ANME 1-ANME 1
denovo1138908	denovo1887351	0.0620302	ANME 1	ANME 1	Same-taxonomy	ANME 1-ANME 1
denovo1208117	denovo1887351	0.0729922	ANME 1	ANME 1	Same-taxonomy	ANME 1-ANME 1
denovo1471039	denovo1887351	0.0800838	ANME 1	ANME 1	Same-taxonomy	ANME 1-ANME 1
denovo1492988	denovo1887351	0.0684084	ANME 1	ANME 1	Same-taxonomy	ANME 1-ANME 1
denovo1521458	denovo1887351	0.198566	ANME 1	ANME 1	Same-taxonomy	ANME 1-ANME 1
denovo1609482	denovo1887351	0.0946343	ANME 1	ANME 1	Same-taxonomy	ANME 1-ANME 1
denovo1708582	denovo1887351	0.136934	ANME 1	ANME 1	Same-taxonomy	ANME 1-ANME 1
denovo1845434	denovo1887351	0.102453	ANME 1	ANME 1	Same-taxonomy	ANME 1-ANME 1
denovo2654391	denovo2007465	0.108142	ANME 1	ANME 1	Same-taxonomy	ANME 1-ANME 1
denovo6511	denovo2007465	0.126435	ANME 1	ANME 1	Same-taxonomy	ANME 1-ANME 1
denovo174310	denovo2007465	0.101799	ANME 1	ANME 1	Same-taxonomy	ANME 1-ANME 1
denovo337572	denovo2007465	0.132963	ANME 1	ANME 1	Same-taxonomy	ANME 1-ANME 1
denovo868568	denovo2007465	0.0676611	ANME 1	ANME 1	Same-taxonomy	ANME 1-ANME 1
denovo1047875	denovo2007465	0.0958258	ANME 1	ANME 1	Same-taxonomy	ANME 1-ANME 1
denovo1521458	denovo2007465	0.0974636	ANME 1	ANME 1	Same-taxonomy	ANME 1-ANME 1
denovo1683408	denovo2007465	0.0546545	ANME 1	ANME 1	Same-taxonomy	ANME 1-ANME 1
denovo237060	denovo2032302	0.194525	ANME 1	ANME 1	Same-taxonomy	ANME 1-ANME 1
denovo1471039	denovo2032302	0.078911	ANME 1	ANME 1	Same-taxonomy	ANME 1-ANME 1
denovo1486026	denovo2032302	0.140954	ANME 1	ANME 1	Same-taxonomy	ANME 1-ANME 1
denovo2654391	denovo2159145	0.147318	ANME 1	ANME 1	Same-taxonomy	ANME 1-ANME 1
denovo6511	denovo2159145	0.111161	ANME 1	ANME 1	Same-taxonomy	ANME 1-ANME 1
denovo337572	denovo2159145	0.14647	ANME 1	ANME 1	Same-taxonomy	ANME 1-ANME 1
denovo868568	denovo2159145	0.0527317	ANME 1	ANME 1	Same-taxonomy	ANME 1-ANME 1
denovo1047875	denovo2159145	0.0827728	ANME 1	ANME 1	Same-taxonomy	ANME 1-ANME 1
denovo1208117	denovo2159145	0.0682715	ANME 1	ANME 1	Same-taxonomy	ANME 1-ANME 1
denovo1471039	denovo2159145	0.0577022	ANME 1	ANME 1	Same-taxonomy	ANME 1-ANME 1
denovo1492988	denovo2159145	0.077582	ANME 1	ANME 1	Same-taxonomy	ANME 1-ANME 1
denovo1521458	denovo2159145	0.130699	ANME 1	ANME 1	Same-taxonomy	ANME 1-ANME 1
denovo1609482	denovo2159145	0.0475024	ANME 1	ANME 1	Same-taxonomy	ANME 1-ANME 1
denovo1708582	denovo2159145	0.106613	ANME 1	ANME 1	Same-taxonomy	ANME 1-ANME 1
denovo1845434	denovo2159145	0.0986709	ANME 1	ANME 1	Same-taxonomy	ANME 1-ANME 1
denovo1887351	denovo2159145	0.0888819	ANME 1	ANME 1	Same-taxonomy	ANME 1-ANME 1
denovo235566	denovo2383369	0.0552904	Deep Sea Hydrothermal Vent Gp 6 DHVEG 6	ANME 1	ANME-other	Deep Sea Hydrothermal Vent Gp 6 DHVEG 6-ANME 1
denovo2654391	denovo2383369	0.0684468	ANME 1	ANME 1	Same-taxonomy	ANME 1-ANME 1
denovo719882	denovo2383369	0.0531434	ANME 1	ANME 1	Same-taxonomy	ANME 1-ANME 1
denovo1683408	denovo2383369	0.069246	ANME 1	ANME 1	Same-taxonomy	ANME 1-ANME 1
denovo1708582	denovo2383369	0.0935623	ANME 1	ANME 1	Same-taxonomy	ANME 1-ANME 1
denovo2654391	denovo2581227	0.249689	ANME 1	ANME 1	Same-taxonomy	ANME 1-ANME 1
denovo6511	denovo2581227	0.299745	ANME 1	ANME 1	Same-taxonomy	ANME 1-ANME 1
denovo174310	denovo2581227	0.0889302	ANME 1	ANME 1	Same-taxonomy	ANME 1-ANME 1
denovo237060	denovo2581227	0.145995	ANME 1	ANME 1	Same-taxonomy	ANME 1-ANME 1
denovo282151	denovo2581227	0.0611777	ANME 1	ANME 1	Same-taxonomy	ANME 1-ANME 1
denovo337572	denovo2581227	0.297612	ANME 1	ANME 1	Same-taxonomy	ANME 1-ANME 1
denovo719882	denovo2581227	0.0570476	ANME 1	ANME 1	Same-taxonomy	ANME 1-ANME 1
denovo868568	denovo2581227	0.170532	ANME 1	ANME 1	Same-taxonomy	ANME 1-ANME 1
denovo1047875	denovo2581227	0.196586	ANME 1	ANME 1	Same-taxonomy	ANME 1-ANME 1
denovo1138908	denovo2581227	0.0681309	ANME 1	ANME 1	Same-taxonomy	ANME 1-ANME 1
denovo1208117	denovo2581227	0.130319	ANME 1	ANME 1	Same-taxonomy	ANME 1-ANME 1
denovo1492988	denovo2581227	0.118149	ANME 1	ANME 1	Same-taxonomy	ANME 1-ANME 1
denovo1521458	denovo2581227	0.233983	ANME 1	ANME 1	Same-taxonomy	ANME 1-ANME 1
denovo1609482	denovo2581227	0.0826134	ANME 1	ANME 1	Same-taxonomy	ANME 1-ANME 1
denovo1683408	denovo2581227	0.111024	ANME 1	ANME 1	Same-taxonomy	ANME 1-ANME 1
denovo1708582	denovo2581227	0.159889	ANME 1	ANME 1	Same-taxonomy	ANME 1-ANME 1
denovo1845434	denovo2581227	0.100598	ANME 1	ANME 1	Same-taxonomy	ANME 1-ANME 1
denovo1887351	denovo2581227	0.126669	ANME 1	ANME 1	Same-taxonomy	ANME 1-ANME 1
denovo2007465	denovo2581227	0.149444	ANME 1	ANME 1	Same-taxonomy	ANME 1-ANME 1
denovo2159145	denovo2581227	0.145162	ANME 1	ANME 1	Same-taxonomy	ANME 1-ANME 1
denovo2654391	denovo2584136	0.0637492	ANME 1	ANME 1	Same-taxonomy	ANME 1-ANME 1
denovo6511	denovo2584136	0.0777833	ANME 1	ANME 1	Same-taxonomy	ANME 1-ANME 1
denovo174310	denovo2584136	0.0534957	ANME 1	ANME 1	Same-taxonomy	ANME 1-ANME 1
denovo337572	denovo2584136	0.105594	ANME 1	ANME 1	Same-taxonomy	ANME 1-ANME 1
denovo1208117	denovo2584136	0.077092	ANME 1	ANME 1	Same-taxonomy	ANME 1-ANME 1
denovo1492988	denovo2584136	0.0593726	ANME 1	ANME 1	Same-taxonomy	ANME 1-ANME 1
denovo2159145	denovo2584136	0.116984	ANME 1	ANME 1	Same-taxonomy	ANME 1-ANME 1
denovo2654391	denovo2660795	0.200247	ANME 1	ANME 1	Same-taxonomy	ANME 1-ANME 1
denovo6511	denovo2660795	0.159355	ANME 1	ANME 1	Same-taxonomy	ANME 1-ANME 1
denovo174310	denovo2660795	0.155039	ANME 1	ANME 1	Same-taxonomy	ANME 1-ANME 1
denovo237060	denovo2660795	0.0850861	ANME 1	ANME 1	Same-taxonomy	ANME 1-ANME 1
denovo337572	denovo2660795	0.187086	ANME 1	ANME 1	Same-taxonomy	ANME 1-ANME 1
denovo868568	denovo2660795	0.131008	ANME 1	ANME 1	Same-taxonomy	ANME 1-ANME 1
denovo1047875	denovo2660795	0.158355	ANME 1	ANME 1	Same-taxonomy	ANME 1-ANME 1
denovo1138908	denovo2660795	0.079475	ANME 1	ANME 1	Same-taxonomy	ANME 1-ANME 1
denovo1208117	denovo2660795	0.116568	ANME 1	ANME 1	Same-taxonomy	ANME 1-ANME 1
denovo1471039	denovo2660795	0.122375	ANME 1	ANME 1	Same-taxonomy	ANME 1-ANME 1
denovo1492988	denovo2660795	0.0658285	ANME 1	ANME 1	Same-taxonomy	ANME 1-ANME 1
denovo1521458	denovo2660795	0.181985	ANME 1	ANME 1	Same-taxonomy	ANME 1-ANME 1
denovo1609482	denovo2660795	0.0796068	ANME 1	ANME 1	Same-taxonomy	ANME 1-ANME 1
denovo1683408	denovo2660795	0.0894833	ANME 1	ANME 1	Same-taxonomy	ANME 1-ANME 1
denovo1708582	denovo2660795	0.129488	ANME 1	ANME 1	Same-taxonomy	ANME 1-ANME 1
denovo1845434	denovo2660795	0.0998807	ANME 1	ANME 1	Same-taxonomy	ANME 1-ANME 1
denovo1887351	denovo2660795	0.150802	ANME 1	ANME 1	Same-taxonomy	ANME 1-ANME 1
denovo2007465	denovo2660795	0.076156	ANME 1	ANME 1	Same-taxonomy	ANME 1-ANME 1
denovo2159145	denovo2660795	0.0928138	ANME 1	ANME 1	Same-taxonomy	ANME 1-ANME 1
denovo2581227	denovo2660795	0.153782	ANME 1	ANME 1	Same-taxonomy	ANME 1-ANME 1
denovo2654391	denovo2844747	0.139554	ANME 1	ANME 1	Same-taxonomy	ANME 1-ANME 1
denovo6511	denovo2844747	0.139233	ANME 1	ANME 1	Same-taxonomy	ANME 1-ANME 1
denovo174310	denovo2844747	0.12085	ANME 1	ANME 1	Same-taxonomy	ANME 1-ANME 1
denovo337572	denovo2844747	0.0824977	ANME 1	ANME 1	Same-taxonomy	ANME 1-ANME 1
denovo868568	denovo2844747	0.0638152	ANME 1	ANME 1	Same-taxonomy	ANME 1-ANME 1
denovo1047875	denovo2844747	0.110101	ANME 1	ANME 1	Same-taxonomy	ANME 1-ANME 1
denovo1138908	denovo2844747	0.0724396	ANME 1	ANME 1	Same-taxonomy	ANME 1-ANME 1
denovo1208117	denovo2844747	0.0815852	ANME 1	ANME 1	Same-taxonomy	ANME 1-ANME 1
denovo1492988	denovo2844747	0.0560854	ANME 1	ANME 1	Same-taxonomy	ANME 1-ANME 1
denovo1521458	denovo2844747	0.115843	ANME 1	ANME 1	Same-taxonomy	ANME 1-ANME 1
denovo1683408	denovo2844747	0.0754004	ANME 1	ANME 1	Same-taxonomy	ANME 1-ANME 1
denovo1708582	denovo2844747	0.101115	ANME 1	ANME 1	Same-taxonomy	ANME 1-ANME 1
denovo1845434	denovo2844747	0.0640398	ANME 1	ANME 1	Same-taxonomy	ANME 1-ANME 1
denovo1887351	denovo2844747	0.0656841	ANME 1	ANME 1	Same-taxonomy	ANME 1-ANME 1
denovo2007465	denovo2844747	0.0892742	ANME 1	ANME 1	Same-taxonomy	ANME 1-ANME 1
denovo2581227	denovo2844747	0.0899061	ANME 1	ANME 1	Same-taxonomy	ANME 1-ANME 1
denovo2584136	denovo2844747	0.0602136	ANME 1	ANME 1	Same-taxonomy	ANME 1-ANME 1
denovo2660795	denovo2844747	0.0965623	ANME 1	ANME 1	Same-taxonomy	ANME 1-ANME 1
denovo2654391	denovo2914331	0.14595	ANME 1	ANME 1	Same-taxonomy	ANME 1-ANME 1
denovo6511	denovo2914331	0.117121	ANME 1	ANME 1	Same-taxonomy	ANME 1-ANME 1
denovo174310	denovo2914331	0.106719	ANME 1	ANME 1	Same-taxonomy	ANME 1-ANME 1
denovo237060	denovo2914331	0.0587116	ANME 1	ANME 1	Same-taxonomy	ANME 1-ANME 1
denovo337572	denovo2914331	0.161061	ANME 1	ANME 1	Same-taxonomy	ANME 1-ANME 1
denovo868568	denovo2914331	0.126775	ANME 1	ANME 1	Same-taxonomy	ANME 1-ANME 1
denovo1047875	denovo2914331	0.105316	ANME 1	ANME 1	Same-taxonomy	ANME 1-ANME 1
denovo1138908	denovo2914331	0.0648562	ANME 1	ANME 1	Same-taxonomy	ANME 1-ANME 1
denovo1208117	denovo2914331	0.0857817	ANME 1	ANME 1	Same-taxonomy	ANME 1-ANME 1
denovo1521458	denovo2914331	0.149105	ANME 1	ANME 1	Same-taxonomy	ANME 1-ANME 1
denovo1609482	denovo2914331	0.0956573	ANME 1	ANME 1	Same-taxonomy	ANME 1-ANME 1
denovo1683408	denovo2914331	0.0757887	ANME 1	ANME 1	Same-taxonomy	ANME 1-ANME 1
denovo1708582	denovo2914331	0.0823266	ANME 1	ANME 1	Same-taxonomy	ANME 1-ANME 1
denovo1887351	denovo2914331	0.100134	ANME 1	ANME 1	Same-taxonomy	ANME 1-ANME 1
denovo2007465	denovo2914331	0.0595086	ANME 1	ANME 1	Same-taxonomy	ANME 1-ANME 1
denovo2581227	denovo2914331	0.116838	ANME 1	ANME 1	Same-taxonomy	ANME 1-ANME 1
denovo2660795	denovo2914331	0.122009	ANME 1	ANME 1	Same-taxonomy	ANME 1-ANME 1
denovo2844747	denovo2914331	0.0592522	ANME 1	ANME 1	Same-taxonomy	ANME 1-ANME 1
denovo2654391	denovo3046615	0.150566	ANME 1	ANME 1	Same-taxonomy	ANME 1-ANME 1
denovo6511	denovo3046615	0.107599	ANME 1	ANME 1	Same-taxonomy	ANME 1-ANME 1
denovo174310	denovo3046615	0.0683339	ANME 1	ANME 1	Same-taxonomy	ANME 1-ANME 1
denovo868568	denovo3046615	0.0767536	ANME 1	ANME 1	Same-taxonomy	ANME 1-ANME 1
denovo1047875	denovo3046615	0.0791839	ANME 1	ANME 1	Same-taxonomy	ANME 1-ANME 1
denovo1521458	denovo3046615	0.13062	ANME 1	ANME 1	Same-taxonomy	ANME 1-ANME 1
denovo2383369	denovo3046615	0.0554061	ANME 1	ANME 1	Same-taxonomy	ANME 1-ANME 1
denovo2581227	denovo3046615	0.0787518	ANME 1	ANME 1	Same-taxonomy	ANME 1-ANME 1
denovo2654391	denovo1972941	0.180724	ANME 1	ANME 1a	ANME-ANME	ANME 1-ANME 1a
denovo6511	denovo1972941	0.166992	ANME 1	ANME 1a	ANME-ANME	ANME 1-ANME 1a
denovo229103	denovo1972941	0.11086	ANME 1	ANME 1a	ANME-ANME	ANME 1-ANME 1a
denovo237060	denovo1972941	0.482455	ANME 1	ANME 1a	ANME-ANME	ANME 1-ANME 1a
denovo282151	denovo1972941	0.0972764	ANME 1	ANME 1a	ANME-ANME	ANME 1-ANME 1a
denovo337572	denovo1972941	0.134595	ANME 1	ANME 1a	ANME-ANME	ANME 1-ANME 1a
denovo719882	denovo1972941	0.134911	ANME 1	ANME 1a	ANME-ANME	ANME 1-ANME 1a
denovo868568	denovo1972941	0.0960458	ANME 1	ANME 1a	ANME-ANME	ANME 1-ANME 1a
denovo1047875	denovo1972941	0.0888235	ANME 1	ANME 1a	ANME-ANME	ANME 1-ANME 1a
denovo1471039	denovo1972941	0.222289	ANME 1	ANME 1a	ANME-ANME	ANME 1-ANME 1a
denovo1486026	denovo1972941	0.280139	ANME 1	ANME 1a	ANME-ANME	ANME 1-ANME 1a
denovo1521458	denovo1972941	0.172983	ANME 1	ANME 1a	ANME-ANME	ANME 1-ANME 1a
denovo1845434	denovo1972941	0.164311	ANME 1	ANME 1a	ANME-ANME	ANME 1-ANME 1a
denovo1887351	denovo1972941	0.131102	ANME 1	ANME 1a	ANME-ANME	ANME 1-ANME 1a
denovo2032302	denovo1972941	0.257552	ANME 1	ANME 1a	ANME-ANME	ANME 1-ANME 1a
denovo2581227	denovo1972941	0.197716	ANME 1	ANME 1a	ANME-ANME	ANME 1-ANME 1a
denovo2660795	denovo1972941	0.0885999	ANME 1	ANME 1a	ANME-ANME	ANME 1-ANME 1a
denovo2914331	denovo1972941	0.088678	ANME 1	ANME 1a	ANME-ANME	ANME 1-ANME 1a
denovo2654391	denovo215086	0.0893215	ANME 1	ANME 1a	ANME-ANME	ANME 1-ANME 1a
denovo6511	denovo215086	0.111317	ANME 1	ANME 1a	ANME-ANME	ANME 1-ANME 1a
denovo229103	denovo215086	0.10041	ANME 1	ANME 1a	ANME-ANME	ANME 1-ANME 1a
denovo237060	denovo215086	0.325974	ANME 1	ANME 1a	ANME-ANME	ANME 1-ANME 1a
denovo1047875	denovo215086	0.0981709	ANME 1	ANME 1a	ANME-ANME	ANME 1-ANME 1a
denovo1471039	denovo215086	0.129822	ANME 1	ANME 1a	ANME-ANME	ANME 1-ANME 1a
denovo1486026	denovo215086	0.230323	ANME 1	ANME 1a	ANME-ANME	ANME 1-ANME 1a
denovo1521458	denovo215086	0.0933112	ANME 1	ANME 1a	ANME-ANME	ANME 1-ANME 1a
denovo1845434	denovo215086	0.102741	ANME 1	ANME 1a	ANME-ANME	ANME 1-ANME 1a
denovo2032302	denovo215086	0.197286	ANME 1	ANME 1a	ANME-ANME	ANME 1-ANME 1a
denovo2581227	denovo215086	0.116831	ANME 1	ANME 1a	ANME-ANME	ANME 1-ANME 1a
denovo1972941	denovo215086	0.456933	ANME 1a	ANME 1a	Same-taxonomy	ANME 1a-ANME 1a
denovo2654391	denovo1944548	0.163387	ANME 1	ANME 1a	ANME-ANME	ANME 1-ANME 1a
denovo6511	denovo1944548	0.15377	ANME 1	ANME 1a	ANME-ANME	ANME 1-ANME 1a
denovo229103	denovo1944548	0.106749	ANME 1	ANME 1a	ANME-ANME	ANME 1-ANME 1a
denovo237060	denovo1944548	0.432286	ANME 1	ANME 1a	ANME-ANME	ANME 1-ANME 1a
denovo337572	denovo1944548	0.121264	ANME 1	ANME 1a	ANME-ANME	ANME 1-ANME 1a
denovo719882	denovo1944548	0.137884	ANME 1	ANME 1a	ANME-ANME	ANME 1-ANME 1a
denovo868568	denovo1944548	0.0745526	ANME 1	ANME 1a	ANME-ANME	ANME 1-ANME 1a
denovo1047875	denovo1944548	0.127541	ANME 1	ANME 1a	ANME-ANME	ANME 1-ANME 1a
denovo1208117	denovo1944548	0.0756721	ANME 1	ANME 1a	ANME-ANME	ANME 1-ANME 1a
denovo1471039	denovo1944548	0.230819	ANME 1	ANME 1a	ANME-ANME	ANME 1-ANME 1a
denovo1486026	denovo1944548	0.218484	ANME 1	ANME 1a	ANME-ANME	ANME 1-ANME 1a
denovo1521458	denovo1944548	0.177272	ANME 1	ANME 1a	ANME-ANME	ANME 1-ANME 1a
denovo1708582	denovo1944548	0.0739829	ANME 1	ANME 1a	ANME-ANME	ANME 1-ANME 1a
denovo1845434	denovo1944548	0.168026	ANME 1	ANME 1a	ANME-ANME	ANME 1-ANME 1a
denovo1887351	denovo1944548	0.0970932	ANME 1	ANME 1a	ANME-ANME	ANME 1-ANME 1a
denovo2007465	denovo1944548	0.0570702	ANME 1	ANME 1a	ANME-ANME	ANME 1-ANME 1a
denovo2032302	denovo1944548	0.240721	ANME 1	ANME 1a	ANME-ANME	ANME 1-ANME 1a
denovo2159145	denovo1944548	0.100623	ANME 1	ANME 1a	ANME-ANME	ANME 1-ANME 1a
denovo2581227	denovo1944548	0.156107	ANME 1	ANME 1a	ANME-ANME	ANME 1-ANME 1a
denovo2660795	denovo1944548	0.109048	ANME 1	ANME 1a	ANME-ANME	ANME 1-ANME 1a
denovo2844747	denovo1944548	0.0864057	ANME 1	ANME 1a	ANME-ANME	ANME 1-ANME 1a
denovo2914331	denovo1944548	0.093326	ANME 1	ANME 1a	ANME-ANME	ANME 1-ANME 1a
denovo1972941	denovo1944548	0.601123	ANME 1a	ANME 1a	Same-taxonomy	ANME 1a-ANME 1a
denovo215086	denovo1944548	0.421932	ANME 1a	ANME 1a	Same-taxonomy	ANME 1a-ANME 1a
denovo2654391	denovo70235	0.143748	ANME 1	ANME 1a	ANME-ANME	ANME 1-ANME 1a
denovo229103	denovo70235	0.0986527	ANME 1	ANME 1a	ANME-ANME	ANME 1-ANME 1a
denovo237060	denovo70235	0.383931	ANME 1	ANME 1a	ANME-ANME	ANME 1-ANME 1a
denovo282151	denovo70235	0.0824951	ANME 1	ANME 1a	ANME-ANME	ANME 1-ANME 1a
denovo719882	denovo70235	0.0974511	ANME 1	ANME 1a	ANME-ANME	ANME 1-ANME 1a
denovo1471039	denovo70235	0.188938	ANME 1	ANME 1a	ANME-ANME	ANME 1-ANME 1a
denovo1486026	denovo70235	0.263379	ANME 1	ANME 1a	ANME-ANME	ANME 1-ANME 1a
denovo1521458	denovo70235	0.0869538	ANME 1	ANME 1a	ANME-ANME	ANME 1-ANME 1a
denovo1845434	denovo70235	0.142135	ANME 1	ANME 1a	ANME-ANME	ANME 1-ANME 1a
denovo1887351	denovo70235	0.0877375	ANME 1	ANME 1a	ANME-ANME	ANME 1-ANME 1a
denovo2032302	denovo70235	0.232381	ANME 1	ANME 1a	ANME-ANME	ANME 1-ANME 1a
denovo2581227	denovo70235	0.0790695	ANME 1	ANME 1a	ANME-ANME	ANME 1-ANME 1a
denovo1972941	denovo70235	0.58921	ANME 1a	ANME 1a	Same-taxonomy	ANME 1a-ANME 1a
denovo215086	denovo70235	0.39541	ANME 1a	ANME 1a	Same-taxonomy	ANME 1a-ANME 1a
denovo1944548	denovo70235	0.487194	ANME 1a	ANME 1a	Same-taxonomy	ANME 1a-ANME 1a
denovo2654391	denovo140816	0.172692	ANME 1	ANME 1a	ANME-ANME	ANME 1-ANME 1a
denovo6511	denovo140816	0.106146	ANME 1	ANME 1a	ANME-ANME	ANME 1-ANME 1a
denovo174310	denovo140816	0.0978426	ANME 1	ANME 1a	ANME-ANME	ANME 1-ANME 1a
denovo229103	denovo140816	0.0845778	ANME 1	ANME 1a	ANME-ANME	ANME 1-ANME 1a
denovo237060	denovo140816	0.128691	ANME 1	ANME 1a	ANME-ANME	ANME 1-ANME 1a
denovo337572	denovo140816	0.13745	ANME 1	ANME 1a	ANME-ANME	ANME 1-ANME 1a
denovo868568	denovo140816	0.10052	ANME 1	ANME 1a	ANME-ANME	ANME 1-ANME 1a
denovo1047875	denovo140816	0.0817434	ANME 1	ANME 1a	ANME-ANME	ANME 1-ANME 1a
denovo1471039	denovo140816	0.113576	ANME 1	ANME 1a	ANME-ANME	ANME 1-ANME 1a
denovo1492988	denovo140816	0.0604766	ANME 1	ANME 1a	ANME-ANME	ANME 1-ANME 1a
denovo1521458	denovo140816	0.162212	ANME 1	ANME 1a	ANME-ANME	ANME 1-ANME 1a
denovo1609482	denovo140816	0.0850363	ANME 1	ANME 1a	ANME-ANME	ANME 1-ANME 1a
denovo1708582	denovo140816	0.076356	ANME 1	ANME 1a	ANME-ANME	ANME 1-ANME 1a
denovo1845434	denovo140816	0.0666478	ANME 1	ANME 1a	ANME-ANME	ANME 1-ANME 1a
denovo1887351	denovo140816	0.095826	ANME 1	ANME 1a	ANME-ANME	ANME 1-ANME 1a
denovo2581227	denovo140816	0.146465	ANME 1	ANME 1a	ANME-ANME	ANME 1-ANME 1a
denovo2584136	denovo140816	0.0557929	ANME 1	ANME 1a	ANME-ANME	ANME 1-ANME 1a
denovo2660795	denovo140816	0.0962738	ANME 1	ANME 1a	ANME-ANME	ANME 1-ANME 1a
denovo2844747	denovo140816	0.0590903	ANME 1	ANME 1a	ANME-ANME	ANME 1-ANME 1a
denovo2914331	denovo140816	0.102474	ANME 1	ANME 1a	ANME-ANME	ANME 1-ANME 1a
denovo3046615	denovo140816	0.0931041	ANME 1	ANME 1a	ANME-ANME	ANME 1-ANME 1a
denovo1972941	denovo140816	0.20404	ANME 1a	ANME 1a	Same-taxonomy	ANME 1a-ANME 1a
denovo215086	denovo140816	0.120093	ANME 1a	ANME 1a	Same-taxonomy	ANME 1a-ANME 1a
denovo1944548	denovo140816	0.172688	ANME 1a	ANME 1a	Same-taxonomy	ANME 1a-ANME 1a
denovo70235	denovo140816	0.176952	ANME 1a	ANME 1a	Same-taxonomy	ANME 1a-ANME 1a
denovo2654391	denovo194854	0.206654	ANME 1	ANME 1a	ANME-ANME	ANME 1-ANME 1a
denovo6511	denovo194854	0.172051	ANME 1	ANME 1a	ANME-ANME	ANME 1-ANME 1a
denovo174310	denovo194854	0.120425	ANME 1	ANME 1a	ANME-ANME	ANME 1-ANME 1a
denovo337572	denovo194854	0.156657	ANME 1	ANME 1a	ANME-ANME	ANME 1-ANME 1a
denovo868568	denovo194854	0.143931	ANME 1	ANME 1a	ANME-ANME	ANME 1-ANME 1a
denovo1047875	denovo194854	0.10615	ANME 1	ANME 1a	ANME-ANME	ANME 1-ANME 1a
denovo1138908	denovo194854	0.101635	ANME 1	ANME 1a	ANME-ANME	ANME 1-ANME 1a
denovo1208117	denovo194854	0.0902752	ANME 1	ANME 1a	ANME-ANME	ANME 1-ANME 1a
denovo1492988	denovo194854	0.070875	ANME 1	ANME 1a	ANME-ANME	ANME 1-ANME 1a
denovo1521458	denovo194854	0.172185	ANME 1	ANME 1a	ANME-ANME	ANME 1-ANME 1a
denovo1609482	denovo194854	0.0748996	ANME 1	ANME 1a	ANME-ANME	ANME 1-ANME 1a
denovo1683408	denovo194854	0.0515241	ANME 1	ANME 1a	ANME-ANME	ANME 1-ANME 1a
denovo1708582	denovo194854	0.107208	ANME 1	ANME 1a	ANME-ANME	ANME 1-ANME 1a
denovo1845434	denovo194854	0.0862145	ANME 1	ANME 1a	ANME-ANME	ANME 1-ANME 1a
denovo1887351	denovo194854	0.120913	ANME 1	ANME 1a	ANME-ANME	ANME 1-ANME 1a
denovo2007465	denovo194854	0.0969604	ANME 1	ANME 1a	ANME-ANME	ANME 1-ANME 1a
denovo2032302	denovo194854	0.0696452	ANME 1	ANME 1a	ANME-ANME	ANME 1-ANME 1a
denovo2159145	denovo194854	0.0869894	ANME 1	ANME 1a	ANME-ANME	ANME 1-ANME 1a
denovo2581227	denovo194854	0.152036	ANME 1	ANME 1a	ANME-ANME	ANME 1-ANME 1a
denovo2660795	denovo194854	0.129075	ANME 1	ANME 1a	ANME-ANME	ANME 1-ANME 1a
denovo2844747	denovo194854	0.0868941	ANME 1	ANME 1a	ANME-ANME	ANME 1-ANME 1a
denovo2914331	denovo194854	0.109192	ANME 1	ANME 1a	ANME-ANME	ANME 1-ANME 1a
denovo3046615	denovo194854	0.0901175	ANME 1	ANME 1a	ANME-ANME	ANME 1-ANME 1a
denovo1972941	denovo194854	0.129968	ANME 1a	ANME 1a	Same-taxonomy	ANME 1a-ANME 1a
denovo215086	denovo194854	0.102928	ANME 1a	ANME 1a	Same-taxonomy	ANME 1a-ANME 1a
denovo1944548	denovo194854	0.13749	ANME 1a	ANME 1a	Same-taxonomy	ANME 1a-ANME 1a
denovo70235	denovo194854	0.0970489	ANME 1a	ANME 1a	Same-taxonomy	ANME 1a-ANME 1a
denovo140816	denovo194854	0.109906	ANME 1a	ANME 1a	Same-taxonomy	ANME 1a-ANME 1a
denovo237060	denovo214046	0.211655	ANME 1	ANME 1a	ANME-ANME	ANME 1-ANME 1a
denovo1471039	denovo214046	0.0834269	ANME 1	ANME 1a	ANME-ANME	ANME 1-ANME 1a
denovo1486026	denovo214046	0.141814	ANME 1	ANME 1a	ANME-ANME	ANME 1-ANME 1a
denovo1521458	denovo214046	0.0638137	ANME 1	ANME 1a	ANME-ANME	ANME 1-ANME 1a
denovo1845434	denovo214046	0.0806845	ANME 1	ANME 1a	ANME-ANME	ANME 1-ANME 1a
denovo2032302	denovo214046	0.111933	ANME 1	ANME 1a	ANME-ANME	ANME 1-ANME 1a
denovo1972941	denovo214046	0.290934	ANME 1a	ANME 1a	Same-taxonomy	ANME 1a-ANME 1a
denovo215086	denovo214046	0.203566	ANME 1a	ANME 1a	Same-taxonomy	ANME 1a-ANME 1a
denovo1944548	denovo214046	0.266977	ANME 1a	ANME 1a	Same-taxonomy	ANME 1a-ANME 1a
denovo70235	denovo214046	0.222513	ANME 1a	ANME 1a	Same-taxonomy	ANME 1a-ANME 1a
denovo194854	denovo214046	0.0574467	ANME 1a	ANME 1a	Same-taxonomy	ANME 1a-ANME 1a
denovo2654391	denovo238244	0.0768347	ANME 1	ANME 1a	ANME-ANME	ANME 1-ANME 1a
denovo229103	denovo238244	0.0944718	ANME 1	ANME 1a	ANME-ANME	ANME 1-ANME 1a
denovo237060	denovo238244	0.293611	ANME 1	ANME 1a	ANME-ANME	ANME 1-ANME 1a
denovo1471039	denovo238244	0.113421	ANME 1	ANME 1a	ANME-ANME	ANME 1-ANME 1a
denovo1486026	denovo238244	0.208974	ANME 1	ANME 1a	ANME-ANME	ANME 1-ANME 1a
denovo1845434	denovo238244	0.110843	ANME 1	ANME 1a	ANME-ANME	ANME 1-ANME 1a
denovo2032302	denovo238244	0.168097	ANME 1	ANME 1a	ANME-ANME	ANME 1-ANME 1a
denovo1972941	denovo238244	0.456851	ANME 1a	ANME 1a	Same-taxonomy	ANME 1a-ANME 1a
denovo215086	denovo238244	0.269907	ANME 1a	ANME 1a	Same-taxonomy	ANME 1a-ANME 1a
denovo1944548	denovo238244	0.337658	ANME 1a	ANME 1a	Same-taxonomy	ANME 1a-ANME 1a
denovo70235	denovo238244	0.376754	ANME 1a	ANME 1a	Same-taxonomy	ANME 1a-ANME 1a
denovo140816	denovo238244	0.0867961	ANME 1a	ANME 1a	Same-taxonomy	ANME 1a-ANME 1a
denovo214046	denovo238244	0.206737	ANME 1a	ANME 1a	Same-taxonomy	ANME 1a-ANME 1a
denovo2654391	denovo385228	0.187092	ANME 1	ANME 1a	ANME-ANME	ANME 1-ANME 1a
denovo6511	denovo385228	0.146451	ANME 1	ANME 1a	ANME-ANME	ANME 1-ANME 1a
denovo174310	denovo385228	0.108864	ANME 1	ANME 1a	ANME-ANME	ANME 1-ANME 1a
denovo337572	denovo385228	0.140821	ANME 1	ANME 1a	ANME-ANME	ANME 1-ANME 1a
denovo868568	denovo385228	0.109689	ANME 1	ANME 1a	ANME-ANME	ANME 1-ANME 1a
denovo1047875	denovo385228	0.103074	ANME 1	ANME 1a	ANME-ANME	ANME 1-ANME 1a
denovo1208117	denovo385228	0.0786056	ANME 1	ANME 1a	ANME-ANME	ANME 1-ANME 1a
denovo1471039	denovo385228	0.0792554	ANME 1	ANME 1a	ANME-ANME	ANME 1-ANME 1a
denovo1521458	denovo385228	0.18523	ANME 1	ANME 1a	ANME-ANME	ANME 1-ANME 1a
denovo1609482	denovo385228	0.0996157	ANME 1	ANME 1a	ANME-ANME	ANME 1-ANME 1a
denovo1683408	denovo385228	0.0685863	ANME 1	ANME 1a	ANME-ANME	ANME 1-ANME 1a
denovo1708582	denovo385228	0.136563	ANME 1	ANME 1a	ANME-ANME	ANME 1-ANME 1a
denovo1887351	denovo385228	0.0864499	ANME 1	ANME 1a	ANME-ANME	ANME 1-ANME 1a
denovo2007465	denovo385228	0.100066	ANME 1	ANME 1a	ANME-ANME	ANME 1-ANME 1a
denovo2159145	denovo385228	0.0741451	ANME 1	ANME 1a	ANME-ANME	ANME 1-ANME 1a
denovo2581227	denovo385228	0.135896	ANME 1	ANME 1a	ANME-ANME	ANME 1-ANME 1a
denovo2660795	denovo385228	0.133846	ANME 1	ANME 1a	ANME-ANME	ANME 1-ANME 1a
denovo2914331	denovo385228	0.0569482	ANME 1	ANME 1a	ANME-ANME	ANME 1-ANME 1a
denovo1944548	denovo385228	0.0942383	ANME 1a	ANME 1a	Same-taxonomy	ANME 1a-ANME 1a
denovo70235	denovo385228	0.0825584	ANME 1a	ANME 1a	Same-taxonomy	ANME 1a-ANME 1a
denovo140816	denovo385228	0.114022	ANME 1a	ANME 1a	Same-taxonomy	ANME 1a-ANME 1a
denovo194854	denovo385228	0.10762	ANME 1a	ANME 1a	Same-taxonomy	ANME 1a-ANME 1a
denovo2654391	denovo399481	0.0758643	ANME 1	ANME 1a	ANME-ANME	ANME 1-ANME 1a
denovo229103	denovo399481	0.121017	ANME 1	ANME 1a	ANME-ANME	ANME 1-ANME 1a
denovo237060	denovo399481	0.304316	ANME 1	ANME 1a	ANME-ANME	ANME 1-ANME 1a
denovo1471039	denovo399481	0.11129	ANME 1	ANME 1a	ANME-ANME	ANME 1-ANME 1a
denovo1486026	denovo399481	0.203472	ANME 1	ANME 1a	ANME-ANME	ANME 1-ANME 1a
denovo1845434	denovo399481	0.0883853	ANME 1	ANME 1a	ANME-ANME	ANME 1-ANME 1a
denovo2032302	denovo399481	0.166941	ANME 1	ANME 1a	ANME-ANME	ANME 1-ANME 1a
denovo1972941	denovo399481	0.421173	ANME 1a	ANME 1a	Same-taxonomy	ANME 1a-ANME 1a
denovo215086	denovo399481	0.313775	ANME 1a	ANME 1a	Same-taxonomy	ANME 1a-ANME 1a
denovo1944548	denovo399481	0.379565	ANME 1a	ANME 1a	Same-taxonomy	ANME 1a-ANME 1a
denovo70235	denovo399481	0.397922	ANME 1a	ANME 1a	Same-taxonomy	ANME 1a-ANME 1a
denovo140816	denovo399481	0.0824516	ANME 1a	ANME 1a	Same-taxonomy	ANME 1a-ANME 1a
denovo214046	denovo399481	0.189905	ANME 1a	ANME 1a	Same-taxonomy	ANME 1a-ANME 1a
denovo238244	denovo399481	0.2572	ANME 1a	ANME 1a	Same-taxonomy	ANME 1a-ANME 1a
denovo237060	denovo567811	0.247001	ANME 1	ANME 1a	ANME-ANME	ANME 1-ANME 1a
denovo1471039	denovo567811	0.123741	ANME 1	ANME 1a	ANME-ANME	ANME 1-ANME 1a
denovo1486026	denovo567811	0.196963	ANME 1	ANME 1a	ANME-ANME	ANME 1-ANME 1a
denovo1845434	denovo567811	0.126699	ANME 1	ANME 1a	ANME-ANME	ANME 1-ANME 1a
denovo2032302	denovo567811	0.144859	ANME 1	ANME 1a	ANME-ANME	ANME 1-ANME 1a
denovo1972941	denovo567811	0.355608	ANME 1a	ANME 1a	Same-taxonomy	ANME 1a-ANME 1a
denovo215086	denovo567811	0.253339	ANME 1a	ANME 1a	Same-taxonomy	ANME 1a-ANME 1a
denovo1944548	denovo567811	0.329486	ANME 1a	ANME 1a	Same-taxonomy	ANME 1a-ANME 1a
denovo70235	denovo567811	0.317488	ANME 1a	ANME 1a	Same-taxonomy	ANME 1a-ANME 1a
denovo214046	denovo567811	0.212711	ANME 1a	ANME 1a	Same-taxonomy	ANME 1a-ANME 1a
denovo238244	denovo567811	0.236108	ANME 1a	ANME 1a	Same-taxonomy	ANME 1a-ANME 1a
denovo399481	denovo567811	0.274143	ANME 1a	ANME 1a	Same-taxonomy	ANME 1a-ANME 1a
denovo2654391	denovo662621	0.112182	ANME 1	ANME 1a	ANME-ANME	ANME 1-ANME 1a
denovo174310	denovo662621	0.074306	ANME 1	ANME 1a	ANME-ANME	ANME 1-ANME 1a
denovo229103	denovo662621	0.0869459	ANME 1	ANME 1a	ANME-ANME	ANME 1-ANME 1a
denovo237060	denovo662621	0.0746761	ANME 1	ANME 1a	ANME-ANME	ANME 1-ANME 1a
denovo337572	denovo662621	0.0680877	ANME 1	ANME 1a	ANME-ANME	ANME 1-ANME 1a
denovo1486026	denovo662621	0.0853614	ANME 1	ANME 1a	ANME-ANME	ANME 1-ANME 1a
denovo1521458	denovo662621	0.0876561	ANME 1	ANME 1a	ANME-ANME	ANME 1-ANME 1a
denovo2581227	denovo662621	0.066903	ANME 1	ANME 1a	ANME-ANME	ANME 1-ANME 1a
denovo1972941	denovo662621	0.118101	ANME 1a	ANME 1a	Same-taxonomy	ANME 1a-ANME 1a
denovo215086	denovo662621	0.0687653	ANME 1a	ANME 1a	Same-taxonomy	ANME 1a-ANME 1a
denovo1944548	denovo662621	0.146683	ANME 1a	ANME 1a	Same-taxonomy	ANME 1a-ANME 1a
denovo70235	denovo662621	0.118965	ANME 1a	ANME 1a	Same-taxonomy	ANME 1a-ANME 1a
denovo238244	denovo662621	0.10247	ANME 1a	ANME 1a	Same-taxonomy	ANME 1a-ANME 1a
denovo2654391	denovo702402	0.0781917	ANME 1	ANME 1a	ANME-ANME	ANME 1-ANME 1a
denovo6511	denovo702402	0.128145	ANME 1	ANME 1a	ANME-ANME	ANME 1-ANME 1a
denovo229103	denovo702402	0.0677417	ANME 1	ANME 1a	ANME-ANME	ANME 1-ANME 1a
denovo237060	denovo702402	0.265938	ANME 1	ANME 1a	ANME-ANME	ANME 1-ANME 1a
denovo282151	denovo702402	0.0680626	ANME 1	ANME 1a	ANME-ANME	ANME 1-ANME 1a
denovo337572	denovo702402	0.0738462	ANME 1	ANME 1a	ANME-ANME	ANME 1-ANME 1a
denovo719882	denovo702402	0.125604	ANME 1	ANME 1a	ANME-ANME	ANME 1-ANME 1a
denovo868568	denovo702402	0.0857954	ANME 1	ANME 1a	ANME-ANME	ANME 1-ANME 1a
denovo1471039	denovo702402	0.132928	ANME 1	ANME 1a	ANME-ANME	ANME 1-ANME 1a
denovo1486026	denovo702402	0.136183	ANME 1	ANME 1a	ANME-ANME	ANME 1-ANME 1a
denovo1521458	denovo702402	0.0857767	ANME 1	ANME 1a	ANME-ANME	ANME 1-ANME 1a
denovo1845434	denovo702402	0.101867	ANME 1	ANME 1a	ANME-ANME	ANME 1-ANME 1a
denovo1887351	denovo702402	0.0758045	ANME 1	ANME 1a	ANME-ANME	ANME 1-ANME 1a
denovo2032302	denovo702402	0.145512	ANME 1	ANME 1a	ANME-ANME	ANME 1-ANME 1a
denovo2581227	denovo702402	0.0783642	ANME 1	ANME 1a	ANME-ANME	ANME 1-ANME 1a
denovo2660795	denovo702402	0.080309	ANME 1	ANME 1a	ANME-ANME	ANME 1-ANME 1a
denovo2914331	denovo702402	0.0769466	ANME 1	ANME 1a	ANME-ANME	ANME 1-ANME 1a
denovo3046615	denovo702402	0.0678561	ANME 1	ANME 1a	ANME-ANME	ANME 1-ANME 1a
denovo1972941	denovo702402	0.36737	ANME 1a	ANME 1a	Same-taxonomy	ANME 1a-ANME 1a
denovo215086	denovo702402	0.240568	ANME 1a	ANME 1a	Same-taxonomy	ANME 1a-ANME 1a
denovo1944548	denovo702402	0.336995	ANME 1a	ANME 1a	Same-taxonomy	ANME 1a-ANME 1a
denovo70235	denovo702402	0.229411	ANME 1a	ANME 1a	Same-taxonomy	ANME 1a-ANME 1a
denovo140816	denovo702402	0.0913356	ANME 1a	ANME 1a	Same-taxonomy	ANME 1a-ANME 1a
denovo214046	denovo702402	0.178906	ANME 1a	ANME 1a	Same-taxonomy	ANME 1a-ANME 1a
denovo238244	denovo702402	0.206563	ANME 1a	ANME 1a	Same-taxonomy	ANME 1a-ANME 1a
denovo385228	denovo702402	0.0667629	ANME 1a	ANME 1a	Same-taxonomy	ANME 1a-ANME 1a
denovo399481	denovo702402	0.229481	ANME 1a	ANME 1a	Same-taxonomy	ANME 1a-ANME 1a
denovo567811	denovo702402	0.176798	ANME 1a	ANME 1a	Same-taxonomy	ANME 1a-ANME 1a
denovo237060	denovo715406	0.113483	ANME 1	ANME 1a	ANME-ANME	ANME 1-ANME 1a
denovo337572	denovo715406	0.0651205	ANME 1	ANME 1a	ANME-ANME	ANME 1-ANME 1a
denovo868568	denovo715406	0.0722783	ANME 1	ANME 1a	ANME-ANME	ANME 1-ANME 1a
denovo1521458	denovo715406	0.0956307	ANME 1	ANME 1a	ANME-ANME	ANME 1-ANME 1a
denovo1887351	denovo715406	0.0756899	ANME 1	ANME 1a	ANME-ANME	ANME 1-ANME 1a
denovo1972941	denovo715406	0.137949	ANME 1a	ANME 1a	Same-taxonomy	ANME 1a-ANME 1a
denovo215086	denovo715406	0.0984735	ANME 1a	ANME 1a	Same-taxonomy	ANME 1a-ANME 1a
denovo1944548	denovo715406	0.112266	ANME 1a	ANME 1a	Same-taxonomy	ANME 1a-ANME 1a
denovo70235	denovo715406	0.14782	ANME 1a	ANME 1a	Same-taxonomy	ANME 1a-ANME 1a
denovo140816	denovo715406	0.0954099	ANME 1a	ANME 1a	Same-taxonomy	ANME 1a-ANME 1a
denovo194854	denovo715406	0.09415	ANME 1a	ANME 1a	Same-taxonomy	ANME 1a-ANME 1a
denovo238244	denovo715406	0.111872	ANME 1a	ANME 1a	Same-taxonomy	ANME 1a-ANME 1a
denovo385228	denovo715406	0.094284	ANME 1a	ANME 1a	Same-taxonomy	ANME 1a-ANME 1a
denovo399481	denovo715406	0.085793	ANME 1a	ANME 1a	Same-taxonomy	ANME 1a-ANME 1a
denovo567811	denovo715406	0.0648511	ANME 1a	ANME 1a	Same-taxonomy	ANME 1a-ANME 1a
denovo2654391	denovo730970	0.162328	ANME 1	ANME 1a	ANME-ANME	ANME 1-ANME 1a
denovo6511	denovo730970	0.069588	ANME 1	ANME 1a	ANME-ANME	ANME 1-ANME 1a
denovo229103	denovo730970	0.0590744	ANME 1	ANME 1a	ANME-ANME	ANME 1-ANME 1a
denovo337572	denovo730970	0.0921662	ANME 1	ANME 1a	ANME-ANME	ANME 1-ANME 1a
denovo868568	denovo730970	0.104478	ANME 1	ANME 1a	ANME-ANME	ANME 1-ANME 1a
denovo1208117	denovo730970	0.0726459	ANME 1	ANME 1a	ANME-ANME	ANME 1-ANME 1a
denovo1521458	denovo730970	0.149329	ANME 1	ANME 1a	ANME-ANME	ANME 1-ANME 1a
denovo1708582	denovo730970	0.0793517	ANME 1	ANME 1a	ANME-ANME	ANME 1-ANME 1a
denovo1887351	denovo730970	0.0853247	ANME 1	ANME 1a	ANME-ANME	ANME 1-ANME 1a
denovo2581227	denovo730970	0.0973572	ANME 1	ANME 1a	ANME-ANME	ANME 1-ANME 1a
denovo2660795	denovo730970	0.0994675	ANME 1	ANME 1a	ANME-ANME	ANME 1-ANME 1a
denovo2914331	denovo730970	0.0944952	ANME 1	ANME 1a	ANME-ANME	ANME 1-ANME 1a
denovo1944548	denovo730970	0.0690452	ANME 1a	ANME 1a	Same-taxonomy	ANME 1a-ANME 1a
denovo70235	denovo730970	0.073753	ANME 1a	ANME 1a	Same-taxonomy	ANME 1a-ANME 1a
denovo140816	denovo730970	0.0647212	ANME 1a	ANME 1a	Same-taxonomy	ANME 1a-ANME 1a
denovo194854	denovo730970	0.10768	ANME 1a	ANME 1a	Same-taxonomy	ANME 1a-ANME 1a
denovo385228	denovo730970	0.0815589	ANME 1a	ANME 1a	Same-taxonomy	ANME 1a-ANME 1a
denovo237060	denovo760774	0.212669	ANME 1	ANME 1a	ANME-ANME	ANME 1-ANME 1a
denovo1471039	denovo760774	0.0972611	ANME 1	ANME 1a	ANME-ANME	ANME 1-ANME 1a
denovo1486026	denovo760774	0.187923	ANME 1	ANME 1a	ANME-ANME	ANME 1-ANME 1a
denovo1845434	denovo760774	0.0889794	ANME 1	ANME 1a	ANME-ANME	ANME 1-ANME 1a
denovo2032302	denovo760774	0.123113	ANME 1	ANME 1a	ANME-ANME	ANME 1-ANME 1a
denovo1972941	denovo760774	0.276041	ANME 1a	ANME 1a	Same-taxonomy	ANME 1a-ANME 1a
denovo215086	denovo760774	0.249843	ANME 1a	ANME 1a	Same-taxonomy	ANME 1a-ANME 1a
denovo1944548	denovo760774	0.237813	ANME 1a	ANME 1a	Same-taxonomy	ANME 1a-ANME 1a
denovo70235	denovo760774	0.302292	ANME 1a	ANME 1a	Same-taxonomy	ANME 1a-ANME 1a
denovo140816	denovo760774	0.109535	ANME 1a	ANME 1a	Same-taxonomy	ANME 1a-ANME 1a
denovo214046	denovo760774	0.146535	ANME 1a	ANME 1a	Same-taxonomy	ANME 1a-ANME 1a
denovo238244	denovo760774	0.194251	ANME 1a	ANME 1a	Same-taxonomy	ANME 1a-ANME 1a
denovo399481	denovo760774	0.220478	ANME 1a	ANME 1a	Same-taxonomy	ANME 1a-ANME 1a
denovo567811	denovo760774	0.199527	ANME 1a	ANME 1a	Same-taxonomy	ANME 1a-ANME 1a
denovo662621	denovo760774	0.0831503	ANME 1a	ANME 1a	Same-taxonomy	ANME 1a-ANME 1a
denovo702402	denovo760774	0.130412	ANME 1a	ANME 1a	Same-taxonomy	ANME 1a-ANME 1a
denovo715406	denovo760774	0.0661857	ANME 1a	ANME 1a	Same-taxonomy	ANME 1a-ANME 1a
denovo229103	denovo831280	0.0556808	ANME 1	ANME 1a	ANME-ANME	ANME 1-ANME 1a
denovo237060	denovo831280	0.111288	ANME 1	ANME 1a	ANME-ANME	ANME 1-ANME 1a
denovo1471039	denovo831280	0.086652	ANME 1	ANME 1a	ANME-ANME	ANME 1-ANME 1a
denovo1486026	denovo831280	0.0672519	ANME 1	ANME 1a	ANME-ANME	ANME 1-ANME 1a
denovo2159145	denovo831280	0.0630741	ANME 1	ANME 1a	ANME-ANME	ANME 1-ANME 1a
denovo1972941	denovo831280	0.136487	ANME 1a	ANME 1a	Same-taxonomy	ANME 1a-ANME 1a
denovo215086	denovo831280	0.0955044	ANME 1a	ANME 1a	Same-taxonomy	ANME 1a-ANME 1a
denovo1944548	denovo831280	0.131725	ANME 1a	ANME 1a	Same-taxonomy	ANME 1a-ANME 1a
denovo70235	denovo831280	0.118043	ANME 1a	ANME 1a	Same-taxonomy	ANME 1a-ANME 1a
denovo238244	denovo831280	0.102365	ANME 1a	ANME 1a	Same-taxonomy	ANME 1a-ANME 1a
denovo399481	denovo831280	0.119243	ANME 1a	ANME 1a	Same-taxonomy	ANME 1a-ANME 1a
denovo567811	denovo831280	0.0956818	ANME 1a	ANME 1a	Same-taxonomy	ANME 1a-ANME 1a
denovo702402	denovo831280	0.129014	ANME 1a	ANME 1a	Same-taxonomy	ANME 1a-ANME 1a
denovo760774	denovo831280	0.0769759	ANME 1a	ANME 1a	Same-taxonomy	ANME 1a-ANME 1a
denovo229103	denovo885417	0.0722244	ANME 1	ANME 1a	ANME-ANME	ANME 1-ANME 1a
denovo237060	denovo885417	0.197521	ANME 1	ANME 1a	ANME-ANME	ANME 1-ANME 1a
denovo1471039	denovo885417	0.0719155	ANME 1	ANME 1a	ANME-ANME	ANME 1-ANME 1a
denovo1486026	denovo885417	0.128109	ANME 1	ANME 1a	ANME-ANME	ANME 1-ANME 1a
denovo1845434	denovo885417	0.0741115	ANME 1	ANME 1a	ANME-ANME	ANME 1-ANME 1a
denovo2032302	denovo885417	0.143114	ANME 1	ANME 1a	ANME-ANME	ANME 1-ANME 1a
denovo1972941	denovo885417	0.3148	ANME 1a	ANME 1a	Same-taxonomy	ANME 1a-ANME 1a
denovo215086	denovo885417	0.231111	ANME 1a	ANME 1a	Same-taxonomy	ANME 1a-ANME 1a
denovo1944548	denovo885417	0.257	ANME 1a	ANME 1a	Same-taxonomy	ANME 1a-ANME 1a
denovo70235	denovo885417	0.256937	ANME 1a	ANME 1a	Same-taxonomy	ANME 1a-ANME 1a
denovo140816	denovo885417	0.0627239	ANME 1a	ANME 1a	Same-taxonomy	ANME 1a-ANME 1a
denovo214046	denovo885417	0.136649	ANME 1a	ANME 1a	Same-taxonomy	ANME 1a-ANME 1a
denovo238244	denovo885417	0.182176	ANME 1a	ANME 1a	Same-taxonomy	ANME 1a-ANME 1a
denovo385228	denovo885417	0.0624499	ANME 1a	ANME 1a	Same-taxonomy	ANME 1a-ANME 1a
denovo399481	denovo885417	0.196517	ANME 1a	ANME 1a	Same-taxonomy	ANME 1a-ANME 1a
denovo567811	denovo885417	0.173442	ANME 1a	ANME 1a	Same-taxonomy	ANME 1a-ANME 1a
denovo662621	denovo885417	0.0832669	ANME 1a	ANME 1a	Same-taxonomy	ANME 1a-ANME 1a
denovo702402	denovo885417	0.144176	ANME 1a	ANME 1a	Same-taxonomy	ANME 1a-ANME 1a
denovo760774	denovo885417	0.19249	ANME 1a	ANME 1a	Same-taxonomy	ANME 1a-ANME 1a
denovo831280	denovo885417	0.109766	ANME 1a	ANME 1a	Same-taxonomy	ANME 1a-ANME 1a
denovo229103	denovo943920	0.0810649	ANME 1	ANME 1a	ANME-ANME	ANME 1-ANME 1a
denovo237060	denovo943920	0.405954	ANME 1	ANME 1a	ANME-ANME	ANME 1-ANME 1a
denovo1471039	denovo943920	0.168627	ANME 1	ANME 1a	ANME-ANME	ANME 1-ANME 1a
denovo1486026	denovo943920	0.260401	ANME 1	ANME 1a	ANME-ANME	ANME 1-ANME 1a
denovo1521458	denovo943920	0.103979	ANME 1	ANME 1a	ANME-ANME	ANME 1-ANME 1a
denovo1845434	denovo943920	0.135861	ANME 1	ANME 1a	ANME-ANME	ANME 1-ANME 1a
denovo2032302	denovo943920	0.210908	ANME 1	ANME 1a	ANME-ANME	ANME 1-ANME 1a
denovo1972941	denovo943920	0.58452	ANME 1a	ANME 1a	Same-taxonomy	ANME 1a-ANME 1a
denovo215086	denovo943920	0.394654	ANME 1a	ANME 1a	Same-taxonomy	ANME 1a-ANME 1a
denovo1944548	denovo943920	0.494223	ANME 1a	ANME 1a	Same-taxonomy	ANME 1a-ANME 1a
denovo70235	denovo943920	0.495002	ANME 1a	ANME 1a	Same-taxonomy	ANME 1a-ANME 1a
denovo140816	denovo943920	0.111278	ANME 1a	ANME 1a	Same-taxonomy	ANME 1a-ANME 1a
denovo214046	denovo943920	0.308005	ANME 1a	ANME 1a	Same-taxonomy	ANME 1a-ANME 1a
denovo238244	denovo943920	0.37125	ANME 1a	ANME 1a	Same-taxonomy	ANME 1a-ANME 1a
denovo399481	denovo943920	0.373249	ANME 1a	ANME 1a	Same-taxonomy	ANME 1a-ANME 1a
denovo567811	denovo943920	0.322871	ANME 1a	ANME 1a	Same-taxonomy	ANME 1a-ANME 1a
denovo662621	denovo943920	0.0743808	ANME 1a	ANME 1a	Same-taxonomy	ANME 1a-ANME 1a
denovo702402	denovo943920	0.265238	ANME 1a	ANME 1a	Same-taxonomy	ANME 1a-ANME 1a
denovo715406	denovo943920	0.0799679	ANME 1a	ANME 1a	Same-taxonomy	ANME 1a-ANME 1a
denovo760774	denovo943920	0.267322	ANME 1a	ANME 1a	Same-taxonomy	ANME 1a-ANME 1a
denovo831280	denovo943920	0.119912	ANME 1a	ANME 1a	Same-taxonomy	ANME 1a-ANME 1a
denovo885417	denovo943920	0.276213	ANME 1a	ANME 1a	Same-taxonomy	ANME 1a-ANME 1a
denovo229103	denovo1004949	0.0910862	ANME 1	ANME 1a	ANME-ANME	ANME 1-ANME 1a
denovo237060	denovo1004949	0.31186	ANME 1	ANME 1a	ANME-ANME	ANME 1-ANME 1a
denovo719882	denovo1004949	0.07126	ANME 1	ANME 1a	ANME-ANME	ANME 1-ANME 1a
denovo1471039	denovo1004949	0.110203	ANME 1	ANME 1a	ANME-ANME	ANME 1-ANME 1a
denovo1486026	denovo1004949	0.179522	ANME 1	ANME 1a	ANME-ANME	ANME 1-ANME 1a
denovo1521458	denovo1004949	0.0728326	ANME 1	ANME 1a	ANME-ANME	ANME 1-ANME 1a
denovo1845434	denovo1004949	0.072403	ANME 1	ANME 1a	ANME-ANME	ANME 1-ANME 1a
denovo2032302	denovo1004949	0.186859	ANME 1	ANME 1a	ANME-ANME	ANME 1-ANME 1a
denovo1972941	denovo1004949	0.412939	ANME 1a	ANME 1a	Same-taxonomy	ANME 1a-ANME 1a
denovo215086	denovo1004949	0.30376	ANME 1a	ANME 1a	Same-taxonomy	ANME 1a-ANME 1a
denovo1944548	denovo1004949	0.35348	ANME 1a	ANME 1a	Same-taxonomy	ANME 1a-ANME 1a
denovo70235	denovo1004949	0.372584	ANME 1a	ANME 1a	Same-taxonomy	ANME 1a-ANME 1a
denovo214046	denovo1004949	0.21405	ANME 1a	ANME 1a	Same-taxonomy	ANME 1a-ANME 1a
denovo238244	denovo1004949	0.278001	ANME 1a	ANME 1a	Same-taxonomy	ANME 1a-ANME 1a
denovo399481	denovo1004949	0.261728	ANME 1a	ANME 1a	Same-taxonomy	ANME 1a-ANME 1a
denovo567811	denovo1004949	0.2661	ANME 1a	ANME 1a	Same-taxonomy	ANME 1a-ANME 1a
denovo702402	denovo1004949	0.198587	ANME 1a	ANME 1a	Same-taxonomy	ANME 1a-ANME 1a
denovo760774	denovo1004949	0.211171	ANME 1a	ANME 1a	Same-taxonomy	ANME 1a-ANME 1a
denovo831280	denovo1004949	0.0899407	ANME 1a	ANME 1a	Same-taxonomy	ANME 1a-ANME 1a
denovo885417	denovo1004949	0.204393	ANME 1a	ANME 1a	Same-taxonomy	ANME 1a-ANME 1a
denovo943920	denovo1004949	0.374612	ANME 1a	ANME 1a	Same-taxonomy	ANME 1a-ANME 1a
denovo237060	denovo1007747	0.25052	ANME 1	ANME 1a	ANME-ANME	ANME 1-ANME 1a
denovo1471039	denovo1007747	0.133995	ANME 1	ANME 1a	ANME-ANME	ANME 1-ANME 1a
denovo1486026	denovo1007747	0.171054	ANME 1	ANME 1a	ANME-ANME	ANME 1-ANME 1a
denovo2032302	denovo1007747	0.156791	ANME 1	ANME 1a	ANME-ANME	ANME 1-ANME 1a
denovo1972941	denovo1007747	0.369979	ANME 1a	ANME 1a	Same-taxonomy	ANME 1a-ANME 1a
denovo215086	denovo1007747	0.293764	ANME 1a	ANME 1a	Same-taxonomy	ANME 1a-ANME 1a
denovo1944548	denovo1007747	0.340043	ANME 1a	ANME 1a	Same-taxonomy	ANME 1a-ANME 1a
denovo70235	denovo1007747	0.318891	ANME 1a	ANME 1a	Same-taxonomy	ANME 1a-ANME 1a
denovo214046	denovo1007747	0.228148	ANME 1a	ANME 1a	Same-taxonomy	ANME 1a-ANME 1a
denovo238244	denovo1007747	0.242458	ANME 1a	ANME 1a	Same-taxonomy	ANME 1a-ANME 1a
denovo399481	denovo1007747	0.217546	ANME 1a	ANME 1a	Same-taxonomy	ANME 1a-ANME 1a
denovo567811	denovo1007747	0.218246	ANME 1a	ANME 1a	Same-taxonomy	ANME 1a-ANME 1a
denovo662621	denovo1007747	0.0606915	ANME 1a	ANME 1a	Same-taxonomy	ANME 1a-ANME 1a
denovo702402	denovo1007747	0.195798	ANME 1a	ANME 1a	Same-taxonomy	ANME 1a-ANME 1a
denovo760774	denovo1007747	0.172719	ANME 1a	ANME 1a	Same-taxonomy	ANME 1a-ANME 1a
denovo831280	denovo1007747	0.0676736	ANME 1a	ANME 1a	Same-taxonomy	ANME 1a-ANME 1a
denovo885417	denovo1007747	0.168676	ANME 1a	ANME 1a	Same-taxonomy	ANME 1a-ANME 1a
denovo943920	denovo1007747	0.361163	ANME 1a	ANME 1a	Same-taxonomy	ANME 1a-ANME 1a
denovo1004949	denovo1007747	0.284397	ANME 1a	ANME 1a	Same-taxonomy	ANME 1a-ANME 1a
denovo237060	denovo1203223	0.129353	ANME 1	ANME 1a	ANME-ANME	ANME 1-ANME 1a
denovo1471039	denovo1203223	0.0800783	ANME 1	ANME 1a	ANME-ANME	ANME 1-ANME 1a
denovo1486026	denovo1203223	0.13093	ANME 1	ANME 1a	ANME-ANME	ANME 1-ANME 1a
denovo2032302	denovo1203223	0.123687	ANME 1	ANME 1a	ANME-ANME	ANME 1-ANME 1a
denovo3046615	denovo1203223	0.0640884	ANME 1	ANME 1a	ANME-ANME	ANME 1-ANME 1a
denovo1972941	denovo1203223	0.193199	ANME 1a	ANME 1a	Same-taxonomy	ANME 1a-ANME 1a
denovo215086	denovo1203223	0.150833	ANME 1a	ANME 1a	Same-taxonomy	ANME 1a-ANME 1a
denovo1944548	denovo1203223	0.180272	ANME 1a	ANME 1a	Same-taxonomy	ANME 1a-ANME 1a
denovo70235	denovo1203223	0.203314	ANME 1a	ANME 1a	Same-taxonomy	ANME 1a-ANME 1a
denovo140816	denovo1203223	0.0869189	ANME 1a	ANME 1a	Same-taxonomy	ANME 1a-ANME 1a
denovo214046	denovo1203223	0.0780397	ANME 1a	ANME 1a	Same-taxonomy	ANME 1a-ANME 1a
denovo238244	denovo1203223	0.0885202	ANME 1a	ANME 1a	Same-taxonomy	ANME 1a-ANME 1a
denovo399481	denovo1203223	0.144661	ANME 1a	ANME 1a	Same-taxonomy	ANME 1a-ANME 1a
denovo567811	denovo1203223	0.143157	ANME 1a	ANME 1a	Same-taxonomy	ANME 1a-ANME 1a
denovo702402	denovo1203223	0.0943735	ANME 1a	ANME 1a	Same-taxonomy	ANME 1a-ANME 1a
denovo760774	denovo1203223	0.127067	ANME 1a	ANME 1a	Same-taxonomy	ANME 1a-ANME 1a
denovo885417	denovo1203223	0.119833	ANME 1a	ANME 1a	Same-taxonomy	ANME 1a-ANME 1a
denovo943920	denovo1203223	0.161377	ANME 1a	ANME 1a	Same-taxonomy	ANME 1a-ANME 1a
denovo1004949	denovo1203223	0.125904	ANME 1a	ANME 1a	Same-taxonomy	ANME 1a-ANME 1a
denovo1007747	denovo1203223	0.150407	ANME 1a	ANME 1a	Same-taxonomy	ANME 1a-ANME 1a
denovo229103	denovo1232909	0.0714072	ANME 1	ANME 1a	ANME-ANME	ANME 1-ANME 1a
denovo237060	denovo1232909	0.265407	ANME 1	ANME 1a	ANME-ANME	ANME 1-ANME 1a
denovo1471039	denovo1232909	0.163699	ANME 1	ANME 1a	ANME-ANME	ANME 1-ANME 1a
denovo1486026	denovo1232909	0.182138	ANME 1	ANME 1a	ANME-ANME	ANME 1-ANME 1a
denovo1845434	denovo1232909	0.127913	ANME 1	ANME 1a	ANME-ANME	ANME 1-ANME 1a
denovo2032302	denovo1232909	0.184252	ANME 1	ANME 1a	ANME-ANME	ANME 1-ANME 1a
denovo1972941	denovo1232909	0.341081	ANME 1a	ANME 1a	Same-taxonomy	ANME 1a-ANME 1a
denovo215086	denovo1232909	0.263577	ANME 1a	ANME 1a	Same-taxonomy	ANME 1a-ANME 1a
denovo1944548	denovo1232909	0.334826	ANME 1a	ANME 1a	Same-taxonomy	ANME 1a-ANME 1a
denovo70235	denovo1232909	0.294011	ANME 1a	ANME 1a	Same-taxonomy	ANME 1a-ANME 1a
denovo140816	denovo1232909	0.0873366	ANME 1a	ANME 1a	Same-taxonomy	ANME 1a-ANME 1a
denovo214046	denovo1232909	0.202089	ANME 1a	ANME 1a	Same-taxonomy	ANME 1a-ANME 1a
denovo238244	denovo1232909	0.227739	ANME 1a	ANME 1a	Same-taxonomy	ANME 1a-ANME 1a
denovo399481	denovo1232909	0.264414	ANME 1a	ANME 1a	Same-taxonomy	ANME 1a-ANME 1a
denovo567811	denovo1232909	0.213514	ANME 1a	ANME 1a	Same-taxonomy	ANME 1a-ANME 1a
denovo662621	denovo1232909	0.0712715	ANME 1a	ANME 1a	Same-taxonomy	ANME 1a-ANME 1a
denovo702402	denovo1232909	0.210198	ANME 1a	ANME 1a	Same-taxonomy	ANME 1a-ANME 1a
denovo760774	denovo1232909	0.169663	ANME 1a	ANME 1a	Same-taxonomy	ANME 1a-ANME 1a
denovo885417	denovo1232909	0.154644	ANME 1a	ANME 1a	Same-taxonomy	ANME 1a-ANME 1a
denovo943920	denovo1232909	0.299938	ANME 1a	ANME 1a	Same-taxonomy	ANME 1a-ANME 1a
denovo1004949	denovo1232909	0.242732	ANME 1a	ANME 1a	Same-taxonomy	ANME 1a-ANME 1a
denovo1007747	denovo1232909	0.250934	ANME 1a	ANME 1a	Same-taxonomy	ANME 1a-ANME 1a
denovo1203223	denovo1232909	0.125994	ANME 1a	ANME 1a	Same-taxonomy	ANME 1a-ANME 1a
denovo6511	denovo1258560	0.0925491	ANME 1	ANME 1a	ANME-ANME	ANME 1-ANME 1a
denovo229103	denovo1258560	0.101528	ANME 1	ANME 1a	ANME-ANME	ANME 1-ANME 1a
denovo237060	denovo1258560	0.231881	ANME 1	ANME 1a	ANME-ANME	ANME 1-ANME 1a
denovo1047875	denovo1258560	0.0684594	ANME 1	ANME 1a	ANME-ANME	ANME 1-ANME 1a
denovo1471039	denovo1258560	0.134523	ANME 1	ANME 1a	ANME-ANME	ANME 1-ANME 1a
denovo1486026	denovo1258560	0.146861	ANME 1	ANME 1a	ANME-ANME	ANME 1-ANME 1a
denovo1521458	denovo1258560	0.0953956	ANME 1	ANME 1a	ANME-ANME	ANME 1-ANME 1a
denovo1845434	denovo1258560	0.130215	ANME 1	ANME 1a	ANME-ANME	ANME 1-ANME 1a
denovo2032302	denovo1258560	0.157926	ANME 1	ANME 1a	ANME-ANME	ANME 1-ANME 1a
denovo2581227	denovo1258560	0.0937168	ANME 1	ANME 1a	ANME-ANME	ANME 1-ANME 1a
denovo2660795	denovo1258560	0.0888083	ANME 1	ANME 1a	ANME-ANME	ANME 1-ANME 1a
denovo1972941	denovo1258560	0.287181	ANME 1a	ANME 1a	Same-taxonomy	ANME 1a-ANME 1a
denovo215086	denovo1258560	0.245324	ANME 1a	ANME 1a	Same-taxonomy	ANME 1a-ANME 1a
denovo1944548	denovo1258560	0.302934	ANME 1a	ANME 1a	Same-taxonomy	ANME 1a-ANME 1a
denovo70235	denovo1258560	0.255955	ANME 1a	ANME 1a	Same-taxonomy	ANME 1a-ANME 1a
denovo140816	denovo1258560	0.0821014	ANME 1a	ANME 1a	Same-taxonomy	ANME 1a-ANME 1a
denovo194854	denovo1258560	0.0884167	ANME 1a	ANME 1a	Same-taxonomy	ANME 1a-ANME 1a
denovo214046	denovo1258560	0.173595	ANME 1a	ANME 1a	Same-taxonomy	ANME 1a-ANME 1a
denovo238244	denovo1258560	0.197225	ANME 1a	ANME 1a	Same-taxonomy	ANME 1a-ANME 1a
denovo385228	denovo1258560	0.0676785	ANME 1a	ANME 1a	Same-taxonomy	ANME 1a-ANME 1a
denovo399481	denovo1258560	0.213823	ANME 1a	ANME 1a	Same-taxonomy	ANME 1a-ANME 1a
denovo567811	denovo1258560	0.182151	ANME 1a	ANME 1a	Same-taxonomy	ANME 1a-ANME 1a
denovo662621	denovo1258560	0.0938799	ANME 1a	ANME 1a	Same-taxonomy	ANME 1a-ANME 1a
denovo702402	denovo1258560	0.145928	ANME 1a	ANME 1a	Same-taxonomy	ANME 1a-ANME 1a
denovo715406	denovo1258560	0.0796778	ANME 1a	ANME 1a	Same-taxonomy	ANME 1a-ANME 1a
denovo760774	denovo1258560	0.112593	ANME 1a	ANME 1a	Same-taxonomy	ANME 1a-ANME 1a
denovo831280	denovo1258560	0.0911566	ANME 1a	ANME 1a	Same-taxonomy	ANME 1a-ANME 1a
denovo885417	denovo1258560	0.146574	ANME 1a	ANME 1a	Same-taxonomy	ANME 1a-ANME 1a
denovo943920	denovo1258560	0.26406	ANME 1a	ANME 1a	Same-taxonomy	ANME 1a-ANME 1a
denovo1004949	denovo1258560	0.182753	ANME 1a	ANME 1a	Same-taxonomy	ANME 1a-ANME 1a
denovo1007747	denovo1258560	0.14819	ANME 1a	ANME 1a	Same-taxonomy	ANME 1a-ANME 1a
denovo1203223	denovo1258560	0.0830859	ANME 1a	ANME 1a	Same-taxonomy	ANME 1a-ANME 1a
denovo1232909	denovo1258560	0.191958	ANME 1a	ANME 1a	Same-taxonomy	ANME 1a-ANME 1a
denovo237060	denovo1415431	0.0898798	ANME 1	ANME 1a	ANME-ANME	ANME 1-ANME 1a
denovo1972941	denovo1415431	0.0821757	ANME 1a	ANME 1a	Same-taxonomy	ANME 1a-ANME 1a
denovo1944548	denovo1415431	0.0955998	ANME 1a	ANME 1a	Same-taxonomy	ANME 1a-ANME 1a
denovo70235	denovo1415431	0.104517	ANME 1a	ANME 1a	Same-taxonomy	ANME 1a-ANME 1a
denovo140816	denovo1415431	0.0846616	ANME 1a	ANME 1a	Same-taxonomy	ANME 1a-ANME 1a
denovo214046	denovo1415431	0.0783202	ANME 1a	ANME 1a	Same-taxonomy	ANME 1a-ANME 1a
denovo238244	denovo1415431	0.07039	ANME 1a	ANME 1a	Same-taxonomy	ANME 1a-ANME 1a
denovo702402	denovo1415431	0.0859177	ANME 1a	ANME 1a	Same-taxonomy	ANME 1a-ANME 1a
denovo715406	denovo1415431	0.0712938	ANME 1a	ANME 1a	Same-taxonomy	ANME 1a-ANME 1a
denovo760774	denovo1415431	0.0714908	ANME 1a	ANME 1a	Same-taxonomy	ANME 1a-ANME 1a
denovo943920	denovo1415431	0.0850049	ANME 1a	ANME 1a	Same-taxonomy	ANME 1a-ANME 1a
denovo1007747	denovo1415431	0.117075	ANME 1a	ANME 1a	Same-taxonomy	ANME 1a-ANME 1a
denovo1232909	denovo1415431	0.0801813	ANME 1a	ANME 1a	Same-taxonomy	ANME 1a-ANME 1a
denovo1258560	denovo1415431	0.0969615	ANME 1a	ANME 1a	Same-taxonomy	ANME 1a-ANME 1a
denovo237060	denovo1460528	0.238917	ANME 1	ANME 1a	ANME-ANME	ANME 1-ANME 1a
denovo1471039	denovo1460528	0.089304	ANME 1	ANME 1a	ANME-ANME	ANME 1-ANME 1a
denovo1486026	denovo1460528	0.144877	ANME 1	ANME 1a	ANME-ANME	ANME 1-ANME 1a
denovo2032302	denovo1460528	0.130899	ANME 1	ANME 1a	ANME-ANME	ANME 1-ANME 1a
denovo3046615	denovo1460528	0.0860287	ANME 1	ANME 1a	ANME-ANME	ANME 1-ANME 1a
denovo1972941	denovo1460528	0.32914	ANME 1a	ANME 1a	Same-taxonomy	ANME 1a-ANME 1a
denovo215086	denovo1460528	0.268432	ANME 1a	ANME 1a	Same-taxonomy	ANME 1a-ANME 1a
denovo1944548	denovo1460528	0.27067	ANME 1a	ANME 1a	Same-taxonomy	ANME 1a-ANME 1a
denovo70235	denovo1460528	0.30058	ANME 1a	ANME 1a	Same-taxonomy	ANME 1a-ANME 1a
denovo140816	denovo1460528	0.108436	ANME 1a	ANME 1a	Same-taxonomy	ANME 1a-ANME 1a
denovo214046	denovo1460528	0.126519	ANME 1a	ANME 1a	Same-taxonomy	ANME 1a-ANME 1a
denovo238244	denovo1460528	0.199801	ANME 1a	ANME 1a	Same-taxonomy	ANME 1a-ANME 1a
denovo399481	denovo1460528	0.210681	ANME 1a	ANME 1a	Same-taxonomy	ANME 1a-ANME 1a
denovo567811	denovo1460528	0.191528	ANME 1a	ANME 1a	Same-taxonomy	ANME 1a-ANME 1a
denovo662621	denovo1460528	0.0782888	ANME 1a	ANME 1a	Same-taxonomy	ANME 1a-ANME 1a
denovo702402	denovo1460528	0.159218	ANME 1a	ANME 1a	Same-taxonomy	ANME 1a-ANME 1a
denovo760774	denovo1460528	0.192794	ANME 1a	ANME 1a	Same-taxonomy	ANME 1a-ANME 1a
denovo831280	denovo1460528	0.0714428	ANME 1a	ANME 1a	Same-taxonomy	ANME 1a-ANME 1a
denovo885417	denovo1460528	0.136203	ANME 1a	ANME 1a	Same-taxonomy	ANME 1a-ANME 1a
denovo943920	denovo1460528	0.299903	ANME 1a	ANME 1a	Same-taxonomy	ANME 1a-ANME 1a
denovo1004949	denovo1460528	0.253985	ANME 1a	ANME 1a	Same-taxonomy	ANME 1a-ANME 1a
denovo1007747	denovo1460528	0.236446	ANME 1a	ANME 1a	Same-taxonomy	ANME 1a-ANME 1a
denovo1203223	denovo1460528	0.0959995	ANME 1a	ANME 1a	Same-taxonomy	ANME 1a-ANME 1a
denovo1232909	denovo1460528	0.173914	ANME 1a	ANME 1a	Same-taxonomy	ANME 1a-ANME 1a
denovo1258560	denovo1460528	0.166854	ANME 1a	ANME 1a	Same-taxonomy	ANME 1a-ANME 1a
denovo237060	denovo1466088	0.276223	ANME 1	ANME 1a	ANME-ANME	ANME 1-ANME 1a
denovo1471039	denovo1466088	0.135259	ANME 1	ANME 1a	ANME-ANME	ANME 1-ANME 1a
denovo1486026	denovo1466088	0.173721	ANME 1	ANME 1a	ANME-ANME	ANME 1-ANME 1a
denovo1845434	denovo1466088	0.0665385	ANME 1	ANME 1a	ANME-ANME	ANME 1-ANME 1a
denovo2032302	denovo1466088	0.179288	ANME 1	ANME 1a	ANME-ANME	ANME 1-ANME 1a
denovo1972941	denovo1466088	0.34753	ANME 1a	ANME 1a	Same-taxonomy	ANME 1a-ANME 1a
denovo215086	denovo1466088	0.273654	ANME 1a	ANME 1a	Same-taxonomy	ANME 1a-ANME 1a
denovo1944548	denovo1466088	0.326469	ANME 1a	ANME 1a	Same-taxonomy	ANME 1a-ANME 1a
denovo70235	denovo1466088	0.331107	ANME 1a	ANME 1a	Same-taxonomy	ANME 1a-ANME 1a
denovo214046	denovo1466088	0.169542	ANME 1a	ANME 1a	Same-taxonomy	ANME 1a-ANME 1a
denovo238244	denovo1466088	0.240078	ANME 1a	ANME 1a	Same-taxonomy	ANME 1a-ANME 1a
denovo399481	denovo1466088	0.283664	ANME 1a	ANME 1a	Same-taxonomy	ANME 1a-ANME 1a
denovo567811	denovo1466088	0.242614	ANME 1a	ANME 1a	Same-taxonomy	ANME 1a-ANME 1a
denovo662621	denovo1466088	0.0666515	ANME 1a	ANME 1a	Same-taxonomy	ANME 1a-ANME 1a
denovo702402	denovo1466088	0.161435	ANME 1a	ANME 1a	Same-taxonomy	ANME 1a-ANME 1a
denovo715406	denovo1466088	0.0885957	ANME 1a	ANME 1a	Same-taxonomy	ANME 1a-ANME 1a
denovo760774	denovo1466088	0.19066	ANME 1a	ANME 1a	Same-taxonomy	ANME 1a-ANME 1a
denovo831280	denovo1466088	0.0961734	ANME 1a	ANME 1a	Same-taxonomy	ANME 1a-ANME 1a
denovo885417	denovo1466088	0.165295	ANME 1a	ANME 1a	Same-taxonomy	ANME 1a-ANME 1a
denovo943920	denovo1466088	0.310397	ANME 1a	ANME 1a	Same-taxonomy	ANME 1a-ANME 1a
denovo1004949	denovo1466088	0.236087	ANME 1a	ANME 1a	Same-taxonomy	ANME 1a-ANME 1a
denovo1007747	denovo1466088	0.248116	ANME 1a	ANME 1a	Same-taxonomy	ANME 1a-ANME 1a
denovo1203223	denovo1466088	0.122286	ANME 1a	ANME 1a	Same-taxonomy	ANME 1a-ANME 1a
denovo1232909	denovo1466088	0.245195	ANME 1a	ANME 1a	Same-taxonomy	ANME 1a-ANME 1a
denovo1258560	denovo1466088	0.155707	ANME 1a	ANME 1a	Same-taxonomy	ANME 1a-ANME 1a
denovo1415431	denovo1466088	0.0790674	ANME 1a	ANME 1a	Same-taxonomy	ANME 1a-ANME 1a
denovo1460528	denovo1466088	0.217956	ANME 1a	ANME 1a	Same-taxonomy	ANME 1a-ANME 1a
denovo237060	denovo1472900	0.246616	ANME 1	ANME 1a	ANME-ANME	ANME 1-ANME 1a
denovo719882	denovo1472900	0.0665404	ANME 1	ANME 1a	ANME-ANME	ANME 1-ANME 1a
denovo1471039	denovo1472900	0.111018	ANME 1	ANME 1a	ANME-ANME	ANME 1-ANME 1a
denovo1486026	denovo1472900	0.113	ANME 1	ANME 1a	ANME-ANME	ANME 1-ANME 1a
denovo1845434	denovo1472900	0.0772177	ANME 1	ANME 1a	ANME-ANME	ANME 1-ANME 1a
denovo2032302	denovo1472900	0.153147	ANME 1	ANME 1a	ANME-ANME	ANME 1-ANME 1a
denovo1972941	denovo1472900	0.302552	ANME 1a	ANME 1a	Same-taxonomy	ANME 1a-ANME 1a
denovo215086	denovo1472900	0.26075	ANME 1a	ANME 1a	Same-taxonomy	ANME 1a-ANME 1a
denovo1944548	denovo1472900	0.287336	ANME 1a	ANME 1a	Same-taxonomy	ANME 1a-ANME 1a
denovo70235	denovo1472900	0.268296	ANME 1a	ANME 1a	Same-taxonomy	ANME 1a-ANME 1a
denovo140816	denovo1472900	0.0785975	ANME 1a	ANME 1a	Same-taxonomy	ANME 1a-ANME 1a
denovo194854	denovo1472900	0.0666961	ANME 1a	ANME 1a	Same-taxonomy	ANME 1a-ANME 1a
denovo214046	denovo1472900	0.158117	ANME 1a	ANME 1a	Same-taxonomy	ANME 1a-ANME 1a
denovo238244	denovo1472900	0.193032	ANME 1a	ANME 1a	Same-taxonomy	ANME 1a-ANME 1a
denovo399481	denovo1472900	0.227551	ANME 1a	ANME 1a	Same-taxonomy	ANME 1a-ANME 1a
denovo567811	denovo1472900	0.173628	ANME 1a	ANME 1a	Same-taxonomy	ANME 1a-ANME 1a
denovo702402	denovo1472900	0.168452	ANME 1a	ANME 1a	Same-taxonomy	ANME 1a-ANME 1a
denovo760774	denovo1472900	0.122691	ANME 1a	ANME 1a	Same-taxonomy	ANME 1a-ANME 1a
denovo831280	denovo1472900	0.0889538	ANME 1a	ANME 1a	Same-taxonomy	ANME 1a-ANME 1a
denovo885417	denovo1472900	0.104434	ANME 1a	ANME 1a	Same-taxonomy	ANME 1a-ANME 1a
denovo943920	denovo1472900	0.265598	ANME 1a	ANME 1a	Same-taxonomy	ANME 1a-ANME 1a
denovo1004949	denovo1472900	0.170773	ANME 1a	ANME 1a	Same-taxonomy	ANME 1a-ANME 1a
denovo1007747	denovo1472900	0.140416	ANME 1a	ANME 1a	Same-taxonomy	ANME 1a-ANME 1a
denovo1203223	denovo1472900	0.157799	ANME 1a	ANME 1a	Same-taxonomy	ANME 1a-ANME 1a
denovo1232909	denovo1472900	0.184592	ANME 1a	ANME 1a	Same-taxonomy	ANME 1a-ANME 1a
denovo1258560	denovo1472900	0.151388	ANME 1a	ANME 1a	Same-taxonomy	ANME 1a-ANME 1a
denovo1460528	denovo1472900	0.160765	ANME 1a	ANME 1a	Same-taxonomy	ANME 1a-ANME 1a
denovo1466088	denovo1472900	0.172278	ANME 1a	ANME 1a	Same-taxonomy	ANME 1a-ANME 1a
denovo229103	denovo1484389	0.0644644	ANME 1	ANME 1a	ANME-ANME	ANME 1-ANME 1a
denovo237060	denovo1484389	0.193144	ANME 1	ANME 1a	ANME-ANME	ANME 1-ANME 1a
denovo1471039	denovo1484389	0.0733514	ANME 1	ANME 1a	ANME-ANME	ANME 1-ANME 1a
denovo1486026	denovo1484389	0.162988	ANME 1	ANME 1a	ANME-ANME	ANME 1-ANME 1a
denovo1845434	denovo1484389	0.0693002	ANME 1	ANME 1a	ANME-ANME	ANME 1-ANME 1a
denovo2032302	denovo1484389	0.133311	ANME 1	ANME 1a	ANME-ANME	ANME 1-ANME 1a
denovo1972941	denovo1484389	0.361952	ANME 1a	ANME 1a	Same-taxonomy	ANME 1a-ANME 1a
denovo215086	denovo1484389	0.217982	ANME 1a	ANME 1a	Same-taxonomy	ANME 1a-ANME 1a
denovo1944548	denovo1484389	0.283948	ANME 1a	ANME 1a	Same-taxonomy	ANME 1a-ANME 1a
denovo70235	denovo1484389	0.296175	ANME 1a	ANME 1a	Same-taxonomy	ANME 1a-ANME 1a
denovo214046	denovo1484389	0.162823	ANME 1a	ANME 1a	Same-taxonomy	ANME 1a-ANME 1a
denovo238244	denovo1484389	0.230654	ANME 1a	ANME 1a	Same-taxonomy	ANME 1a-ANME 1a
denovo399481	denovo1484389	0.260597	ANME 1a	ANME 1a	Same-taxonomy	ANME 1a-ANME 1a
denovo567811	denovo1484389	0.22096	ANME 1a	ANME 1a	Same-taxonomy	ANME 1a-ANME 1a
denovo662621	denovo1484389	0.0726261	ANME 1a	ANME 1a	Same-taxonomy	ANME 1a-ANME 1a
denovo702402	denovo1484389	0.147233	ANME 1a	ANME 1a	Same-taxonomy	ANME 1a-ANME 1a
denovo715406	denovo1484389	0.0504291	ANME 1a	ANME 1a	Same-taxonomy	ANME 1a-ANME 1a
denovo760774	denovo1484389	0.181504	ANME 1a	ANME 1a	Same-taxonomy	ANME 1a-ANME 1a
denovo831280	denovo1484389	0.0852377	ANME 1a	ANME 1a	Same-taxonomy	ANME 1a-ANME 1a
denovo885417	denovo1484389	0.179402	ANME 1a	ANME 1a	Same-taxonomy	ANME 1a-ANME 1a
denovo943920	denovo1484389	0.309031	ANME 1a	ANME 1a	Same-taxonomy	ANME 1a-ANME 1a
denovo1004949	denovo1484389	0.237862	ANME 1a	ANME 1a	Same-taxonomy	ANME 1a-ANME 1a
denovo1007747	denovo1484389	0.211249	ANME 1a	ANME 1a	Same-taxonomy	ANME 1a-ANME 1a
denovo1203223	denovo1484389	0.140955	ANME 1a	ANME 1a	Same-taxonomy	ANME 1a-ANME 1a
denovo1232909	denovo1484389	0.164129	ANME 1a	ANME 1a	Same-taxonomy	ANME 1a-ANME 1a
denovo1258560	denovo1484389	0.148622	ANME 1a	ANME 1a	Same-taxonomy	ANME 1a-ANME 1a
denovo1415431	denovo1484389	0.0861698	ANME 1a	ANME 1a	Same-taxonomy	ANME 1a-ANME 1a
denovo1460528	denovo1484389	0.160734	ANME 1a	ANME 1a	Same-taxonomy	ANME 1a-ANME 1a
denovo1466088	denovo1484389	0.207971	ANME 1a	ANME 1a	Same-taxonomy	ANME 1a-ANME 1a
denovo1472900	denovo1484389	0.220994	ANME 1a	ANME 1a	Same-taxonomy	ANME 1a-ANME 1a
denovo237060	denovo1517258	0.318144	ANME 1	ANME 1a	ANME-ANME	ANME 1-ANME 1a
denovo1471039	denovo1517258	0.12297	ANME 1	ANME 1a	ANME-ANME	ANME 1-ANME 1a
denovo1486026	denovo1517258	0.224491	ANME 1	ANME 1a	ANME-ANME	ANME 1-ANME 1a
denovo1521458	denovo1517258	0.0941247	ANME 1	ANME 1a	ANME-ANME	ANME 1-ANME 1a
denovo2032302	denovo1517258	0.201668	ANME 1	ANME 1a	ANME-ANME	ANME 1-ANME 1a
denovo1972941	denovo1517258	0.499123	ANME 1a	ANME 1a	Same-taxonomy	ANME 1a-ANME 1a
denovo215086	denovo1517258	0.37735	ANME 1a	ANME 1a	Same-taxonomy	ANME 1a-ANME 1a
denovo1944548	denovo1517258	0.409516	ANME 1a	ANME 1a	Same-taxonomy	ANME 1a-ANME 1a
denovo70235	denovo1517258	0.411134	ANME 1a	ANME 1a	Same-taxonomy	ANME 1a-ANME 1a
denovo140816	denovo1517258	0.0807624	ANME 1a	ANME 1a	Same-taxonomy	ANME 1a-ANME 1a
denovo214046	denovo1517258	0.243687	ANME 1a	ANME 1a	Same-taxonomy	ANME 1a-ANME 1a
denovo238244	denovo1517258	0.307665	ANME 1a	ANME 1a	Same-taxonomy	ANME 1a-ANME 1a
denovo399481	denovo1517258	0.330564	ANME 1a	ANME 1a	Same-taxonomy	ANME 1a-ANME 1a
denovo567811	denovo1517258	0.28236	ANME 1a	ANME 1a	Same-taxonomy	ANME 1a-ANME 1a
denovo702402	denovo1517258	0.233198	ANME 1a	ANME 1a	Same-taxonomy	ANME 1a-ANME 1a
denovo715406	denovo1517258	0.0982446	ANME 1a	ANME 1a	Same-taxonomy	ANME 1a-ANME 1a
denovo760774	denovo1517258	0.202935	ANME 1a	ANME 1a	Same-taxonomy	ANME 1a-ANME 1a
denovo831280	denovo1517258	0.0993094	ANME 1a	ANME 1a	Same-taxonomy	ANME 1a-ANME 1a
denovo885417	denovo1517258	0.204924	ANME 1a	ANME 1a	Same-taxonomy	ANME 1a-ANME 1a
denovo943920	denovo1517258	0.442934	ANME 1a	ANME 1a	Same-taxonomy	ANME 1a-ANME 1a
denovo1004949	denovo1517258	0.354724	ANME 1a	ANME 1a	Same-taxonomy	ANME 1a-ANME 1a
denovo1007747	denovo1517258	0.3152	ANME 1a	ANME 1a	Same-taxonomy	ANME 1a-ANME 1a
denovo1203223	denovo1517258	0.164227	ANME 1a	ANME 1a	Same-taxonomy	ANME 1a-ANME 1a
denovo1232909	denovo1517258	0.269059	ANME 1a	ANME 1a	Same-taxonomy	ANME 1a-ANME 1a
denovo1258560	denovo1517258	0.225264	ANME 1a	ANME 1a	Same-taxonomy	ANME 1a-ANME 1a
denovo1460528	denovo1517258	0.255289	ANME 1a	ANME 1a	Same-taxonomy	ANME 1a-ANME 1a
denovo1466088	denovo1517258	0.267892	ANME 1a	ANME 1a	Same-taxonomy	ANME 1a-ANME 1a
denovo1472900	denovo1517258	0.216507	ANME 1a	ANME 1a	Same-taxonomy	ANME 1a-ANME 1a
denovo1484389	denovo1517258	0.274778	ANME 1a	ANME 1a	Same-taxonomy	ANME 1a-ANME 1a
denovo237060	denovo1529417	0.0940302	ANME 1	ANME 1a	ANME-ANME	ANME 1-ANME 1a
denovo1486026	denovo1529417	0.0931223	ANME 1	ANME 1a	ANME-ANME	ANME 1-ANME 1a
denovo1972941	denovo1529417	0.143372	ANME 1a	ANME 1a	Same-taxonomy	ANME 1a-ANME 1a
denovo215086	denovo1529417	0.113459	ANME 1a	ANME 1a	Same-taxonomy	ANME 1a-ANME 1a
denovo1944548	denovo1529417	0.135845	ANME 1a	ANME 1a	Same-taxonomy	ANME 1a-ANME 1a
denovo70235	denovo1529417	0.100586	ANME 1a	ANME 1a	Same-taxonomy	ANME 1a-ANME 1a
denovo140816	denovo1529417	0.0655386	ANME 1a	ANME 1a	Same-taxonomy	ANME 1a-ANME 1a
denovo214046	denovo1529417	0.0868799	ANME 1a	ANME 1a	Same-taxonomy	ANME 1a-ANME 1a
denovo238244	denovo1529417	0.0835396	ANME 1a	ANME 1a	Same-taxonomy	ANME 1a-ANME 1a
denovo399481	denovo1529417	0.132251	ANME 1a	ANME 1a	Same-taxonomy	ANME 1a-ANME 1a
denovo567811	denovo1529417	0.130799	ANME 1a	ANME 1a	Same-taxonomy	ANME 1a-ANME 1a
denovo730970	denovo1529417	0.0461444	ANME 1a	ANME 1a	Same-taxonomy	ANME 1a-ANME 1a
denovo760774	denovo1529417	0.143806	ANME 1a	ANME 1a	Same-taxonomy	ANME 1a-ANME 1a
denovo885417	denovo1529417	0.105673	ANME 1a	ANME 1a	Same-taxonomy	ANME 1a-ANME 1a
denovo943920	denovo1529417	0.121316	ANME 1a	ANME 1a	Same-taxonomy	ANME 1a-ANME 1a
denovo1004949	denovo1529417	0.0862118	ANME 1a	ANME 1a	Same-taxonomy	ANME 1a-ANME 1a
denovo1007747	denovo1529417	0.0686828	ANME 1a	ANME 1a	Same-taxonomy	ANME 1a-ANME 1a
denovo1203223	denovo1529417	0.0877732	ANME 1a	ANME 1a	Same-taxonomy	ANME 1a-ANME 1a
denovo1232909	denovo1529417	0.118794	ANME 1a	ANME 1a	Same-taxonomy	ANME 1a-ANME 1a
denovo1258560	denovo1529417	0.105648	ANME 1a	ANME 1a	Same-taxonomy	ANME 1a-ANME 1a
denovo1460528	denovo1529417	0.0620201	ANME 1a	ANME 1a	Same-taxonomy	ANME 1a-ANME 1a
denovo1466088	denovo1529417	0.11135	ANME 1a	ANME 1a	Same-taxonomy	ANME 1a-ANME 1a
denovo1472900	denovo1529417	0.0888322	ANME 1a	ANME 1a	Same-taxonomy	ANME 1a-ANME 1a
denovo1484389	denovo1529417	0.114181	ANME 1a	ANME 1a	Same-taxonomy	ANME 1a-ANME 1a
denovo1517258	denovo1529417	0.0993471	ANME 1a	ANME 1a	Same-taxonomy	ANME 1a-ANME 1a
denovo2654391	denovo1565500	0.103059	ANME 1	ANME 1a	ANME-ANME	ANME 1-ANME 1a
denovo6511	denovo1565500	0.0844727	ANME 1	ANME 1a	ANME-ANME	ANME 1-ANME 1a
denovo229103	denovo1565500	0.0797859	ANME 1	ANME 1a	ANME-ANME	ANME 1-ANME 1a
denovo237060	denovo1565500	0.211429	ANME 1	ANME 1a	ANME-ANME	ANME 1-ANME 1a
denovo282151	denovo1565500	0.067766	ANME 1	ANME 1a	ANME-ANME	ANME 1-ANME 1a
denovo719882	denovo1565500	0.0759593	ANME 1	ANME 1a	ANME-ANME	ANME 1-ANME 1a
denovo1471039	denovo1565500	0.118352	ANME 1	ANME 1a	ANME-ANME	ANME 1-ANME 1a
denovo1486026	denovo1565500	0.112367	ANME 1	ANME 1a	ANME-ANME	ANME 1-ANME 1a
denovo1521458	denovo1565500	0.123653	ANME 1	ANME 1a	ANME-ANME	ANME 1-ANME 1a
denovo1845434	denovo1565500	0.121888	ANME 1	ANME 1a	ANME-ANME	ANME 1-ANME 1a
denovo2581227	denovo1565500	0.128227	ANME 1	ANME 1a	ANME-ANME	ANME 1-ANME 1a
denovo2660795	denovo1565500	0.0604279	ANME 1	ANME 1a	ANME-ANME	ANME 1-ANME 1a
denovo1972941	denovo1565500	0.2333	ANME 1a	ANME 1a	Same-taxonomy	ANME 1a-ANME 1a
denovo215086	denovo1565500	0.202218	ANME 1a	ANME 1a	Same-taxonomy	ANME 1a-ANME 1a
denovo1944548	denovo1565500	0.236029	ANME 1a	ANME 1a	Same-taxonomy	ANME 1a-ANME 1a
denovo70235	denovo1565500	0.245441	ANME 1a	ANME 1a	Same-taxonomy	ANME 1a-ANME 1a
denovo140816	denovo1565500	0.0897382	ANME 1a	ANME 1a	Same-taxonomy	ANME 1a-ANME 1a
denovo194854	denovo1565500	0.0749863	ANME 1a	ANME 1a	Same-taxonomy	ANME 1a-ANME 1a
denovo214046	denovo1565500	0.0983428	ANME 1a	ANME 1a	Same-taxonomy	ANME 1a-ANME 1a
denovo238244	denovo1565500	0.162385	ANME 1a	ANME 1a	Same-taxonomy	ANME 1a-ANME 1a
denovo385228	denovo1565500	0.0883834	ANME 1a	ANME 1a	Same-taxonomy	ANME 1a-ANME 1a
denovo399481	denovo1565500	0.158392	ANME 1a	ANME 1a	Same-taxonomy	ANME 1a-ANME 1a
denovo567811	denovo1565500	0.147712	ANME 1a	ANME 1a	Same-taxonomy	ANME 1a-ANME 1a
denovo662621	denovo1565500	0.094486	ANME 1a	ANME 1a	Same-taxonomy	ANME 1a-ANME 1a
denovo702402	denovo1565500	0.156534	ANME 1a	ANME 1a	Same-taxonomy	ANME 1a-ANME 1a
denovo715406	denovo1565500	0.0814657	ANME 1a	ANME 1a	Same-taxonomy	ANME 1a-ANME 1a
denovo760774	denovo1565500	0.112899	ANME 1a	ANME 1a	Same-taxonomy	ANME 1a-ANME 1a
denovo831280	denovo1565500	0.0754518	ANME 1a	ANME 1a	Same-taxonomy	ANME 1a-ANME 1a
denovo885417	denovo1565500	0.126289	ANME 1a	ANME 1a	Same-taxonomy	ANME 1a-ANME 1a
denovo943920	denovo1565500	0.202886	ANME 1a	ANME 1a	Same-taxonomy	ANME 1a-ANME 1a
denovo1004949	denovo1565500	0.147013	ANME 1a	ANME 1a	Same-taxonomy	ANME 1a-ANME 1a
denovo1007747	denovo1565500	0.147173	ANME 1a	ANME 1a	Same-taxonomy	ANME 1a-ANME 1a
denovo1203223	denovo1565500	0.073867	ANME 1a	ANME 1a	Same-taxonomy	ANME 1a-ANME 1a
denovo1232909	denovo1565500	0.152146	ANME 1a	ANME 1a	Same-taxonomy	ANME 1a-ANME 1a
denovo1258560	denovo1565500	0.179601	ANME 1a	ANME 1a	Same-taxonomy	ANME 1a-ANME 1a
denovo1460528	denovo1565500	0.141137	ANME 1a	ANME 1a	Same-taxonomy	ANME 1a-ANME 1a
denovo1466088	denovo1565500	0.137424	ANME 1a	ANME 1a	Same-taxonomy	ANME 1a-ANME 1a
denovo1472900	denovo1565500	0.145128	ANME 1a	ANME 1a	Same-taxonomy	ANME 1a-ANME 1a
denovo1484389	denovo1565500	0.113943	ANME 1a	ANME 1a	Same-taxonomy	ANME 1a-ANME 1a
denovo1517258	denovo1565500	0.150391	ANME 1a	ANME 1a	Same-taxonomy	ANME 1a-ANME 1a
denovo2654391	denovo1580771	0.266921	ANME 1	ANME 1a	ANME-ANME	ANME 1-ANME 1a
denovo6511	denovo1580771	0.186124	ANME 1	ANME 1a	ANME-ANME	ANME 1-ANME 1a
denovo174310	denovo1580771	0.134567	ANME 1	ANME 1a	ANME-ANME	ANME 1-ANME 1a
denovo229103	denovo1580771	0.064351	ANME 1	ANME 1a	ANME-ANME	ANME 1-ANME 1a
denovo237060	denovo1580771	0.139852	ANME 1	ANME 1a	ANME-ANME	ANME 1-ANME 1a
denovo337572	denovo1580771	0.19119	ANME 1	ANME 1a	ANME-ANME	ANME 1-ANME 1a
denovo868568	denovo1580771	0.144284	ANME 1	ANME 1a	ANME-ANME	ANME 1-ANME 1a
denovo1047875	denovo1580771	0.127374	ANME 1	ANME 1a	ANME-ANME	ANME 1-ANME 1a
denovo1138908	denovo1580771	0.0762383	ANME 1	ANME 1a	ANME-ANME	ANME 1-ANME 1a
denovo1208117	denovo1580771	0.0866755	ANME 1	ANME 1a	ANME-ANME	ANME 1-ANME 1a
denovo1471039	denovo1580771	0.118273	ANME 1	ANME 1a	ANME-ANME	ANME 1-ANME 1a
denovo1521458	denovo1580771	0.250223	ANME 1	ANME 1a	ANME-ANME	ANME 1-ANME 1a
denovo1609482	denovo1580771	0.127309	ANME 1	ANME 1a	ANME-ANME	ANME 1-ANME 1a
denovo1683408	denovo1580771	0.0759181	ANME 1	ANME 1a	ANME-ANME	ANME 1-ANME 1a
denovo1708582	denovo1580771	0.13456	ANME 1	ANME 1a	ANME-ANME	ANME 1-ANME 1a
denovo1845434	denovo1580771	0.0820025	ANME 1	ANME 1a	ANME-ANME	ANME 1-ANME 1a
denovo1887351	denovo1580771	0.174418	ANME 1	ANME 1a	ANME-ANME	ANME 1-ANME 1a
denovo2032302	denovo1580771	0.0608986	ANME 1	ANME 1a	ANME-ANME	ANME 1-ANME 1a
denovo2159145	denovo1580771	0.0606268	ANME 1	ANME 1a	ANME-ANME	ANME 1-ANME 1a
denovo2581227	denovo1580771	0.206977	ANME 1	ANME 1a	ANME-ANME	ANME 1-ANME 1a
denovo2660795	denovo1580771	0.216174	ANME 1	ANME 1a	ANME-ANME	ANME 1-ANME 1a
denovo2844747	denovo1580771	0.119784	ANME 1	ANME 1a	ANME-ANME	ANME 1-ANME 1a
denovo2914331	denovo1580771	0.11761	ANME 1	ANME 1a	ANME-ANME	ANME 1-ANME 1a
denovo3046615	denovo1580771	0.0891037	ANME 1	ANME 1a	ANME-ANME	ANME 1-ANME 1a
denovo1972941	denovo1580771	0.18833	ANME 1a	ANME 1a	Same-taxonomy	ANME 1a-ANME 1a
denovo215086	denovo1580771	0.157974	ANME 1a	ANME 1a	Same-taxonomy	ANME 1a-ANME 1a
denovo1944548	denovo1580771	0.20575	ANME 1a	ANME 1a	Same-taxonomy	ANME 1a-ANME 1a
denovo70235	denovo1580771	0.163362	ANME 1a	ANME 1a	Same-taxonomy	ANME 1a-ANME 1a
denovo140816	denovo1580771	0.16708	ANME 1a	ANME 1a	Same-taxonomy	ANME 1a-ANME 1a
denovo194854	denovo1580771	0.184479	ANME 1a	ANME 1a	Same-taxonomy	ANME 1a-ANME 1a
denovo238244	denovo1580771	0.0737403	ANME 1a	ANME 1a	Same-taxonomy	ANME 1a-ANME 1a
denovo385228	denovo1580771	0.169369	ANME 1a	ANME 1a	Same-taxonomy	ANME 1a-ANME 1a
denovo399481	denovo1580771	0.0994813	ANME 1a	ANME 1a	Same-taxonomy	ANME 1a-ANME 1a
denovo567811	denovo1580771	0.075808	ANME 1a	ANME 1a	Same-taxonomy	ANME 1a-ANME 1a
denovo662621	denovo1580771	0.100883	ANME 1a	ANME 1a	Same-taxonomy	ANME 1a-ANME 1a
denovo702402	denovo1580771	0.0999012	ANME 1a	ANME 1a	Same-taxonomy	ANME 1a-ANME 1a
denovo715406	denovo1580771	0.122246	ANME 1a	ANME 1a	Same-taxonomy	ANME 1a-ANME 1a
denovo730970	denovo1580771	0.101245	ANME 1a	ANME 1a	Same-taxonomy	ANME 1a-ANME 1a
denovo760774	denovo1580771	0.11704	ANME 1a	ANME 1a	Same-taxonomy	ANME 1a-ANME 1a
denovo885417	denovo1580771	0.0732786	ANME 1a	ANME 1a	Same-taxonomy	ANME 1a-ANME 1a
denovo943920	denovo1580771	0.120523	ANME 1a	ANME 1a	Same-taxonomy	ANME 1a-ANME 1a
denovo1004949	denovo1580771	0.067532	ANME 1a	ANME 1a	Same-taxonomy	ANME 1a-ANME 1a
denovo1007747	denovo1580771	0.0584594	ANME 1a	ANME 1a	Same-taxonomy	ANME 1a-ANME 1a
denovo1203223	denovo1580771	0.0665972	ANME 1a	ANME 1a	Same-taxonomy	ANME 1a-ANME 1a
denovo1232909	denovo1580771	0.109985	ANME 1a	ANME 1a	Same-taxonomy	ANME 1a-ANME 1a
denovo1258560	denovo1580771	0.153013	ANME 1a	ANME 1a	Same-taxonomy	ANME 1a-ANME 1a
denovo1466088	denovo1580771	0.0892586	ANME 1a	ANME 1a	Same-taxonomy	ANME 1a-ANME 1a
denovo1517258	denovo1580771	0.0835147	ANME 1a	ANME 1a	Same-taxonomy	ANME 1a-ANME 1a
denovo1565500	denovo1580771	0.148341	ANME 1a	ANME 1a	Same-taxonomy	ANME 1a-ANME 1a
denovo2654391	denovo1674781	0.126958	ANME 1	ANME 1a	ANME-ANME	ANME 1-ANME 1a
denovo6511	denovo1674781	0.118868	ANME 1	ANME 1a	ANME-ANME	ANME 1-ANME 1a
denovo229103	denovo1674781	0.106891	ANME 1	ANME 1a	ANME-ANME	ANME 1-ANME 1a
denovo237060	denovo1674781	0.379197	ANME 1	ANME 1a	ANME-ANME	ANME 1-ANME 1a
denovo282151	denovo1674781	0.106043	ANME 1	ANME 1a	ANME-ANME	ANME 1-ANME 1a
denovo337572	denovo1674781	0.0681457	ANME 1	ANME 1a	ANME-ANME	ANME 1-ANME 1a
denovo719882	denovo1674781	0.14425	ANME 1	ANME 1a	ANME-ANME	ANME 1-ANME 1a
denovo1047875	denovo1674781	0.0827991	ANME 1	ANME 1a	ANME-ANME	ANME 1-ANME 1a
denovo1208117	denovo1674781	0.0631256	ANME 1	ANME 1a	ANME-ANME	ANME 1-ANME 1a
denovo1471039	denovo1674781	0.19731	ANME 1	ANME 1a	ANME-ANME	ANME 1-ANME 1a
denovo1486026	denovo1674781	0.232665	ANME 1	ANME 1a	ANME-ANME	ANME 1-ANME 1a
denovo1521458	denovo1674781	0.111385	ANME 1	ANME 1a	ANME-ANME	ANME 1-ANME 1a
denovo1845434	denovo1674781	0.150825	ANME 1	ANME 1a	ANME-ANME	ANME 1-ANME 1a
denovo1887351	denovo1674781	0.0879554	ANME 1	ANME 1a	ANME-ANME	ANME 1-ANME 1a
denovo2032302	denovo1674781	0.245927	ANME 1	ANME 1a	ANME-ANME	ANME 1-ANME 1a
denovo2581227	denovo1674781	0.108066	ANME 1	ANME 1a	ANME-ANME	ANME 1-ANME 1a
denovo2660795	denovo1674781	0.0789291	ANME 1	ANME 1a	ANME-ANME	ANME 1-ANME 1a
denovo1972941	denovo1674781	0.567055	ANME 1a	ANME 1a	Same-taxonomy	ANME 1a-ANME 1a
denovo215086	denovo1674781	0.391173	ANME 1a	ANME 1a	Same-taxonomy	ANME 1a-ANME 1a
denovo1944548	denovo1674781	0.506184	ANME 1a	ANME 1a	Same-taxonomy	ANME 1a-ANME 1a
denovo70235	denovo1674781	0.476622	ANME 1a	ANME 1a	Same-taxonomy	ANME 1a-ANME 1a
denovo140816	denovo1674781	0.134083	ANME 1a	ANME 1a	Same-taxonomy	ANME 1a-ANME 1a
denovo194854	denovo1674781	0.0841232	ANME 1a	ANME 1a	Same-taxonomy	ANME 1a-ANME 1a
denovo214046	denovo1674781	0.215549	ANME 1a	ANME 1a	Same-taxonomy	ANME 1a-ANME 1a
denovo238244	denovo1674781	0.319786	ANME 1a	ANME 1a	Same-taxonomy	ANME 1a-ANME 1a
denovo399481	denovo1674781	0.341462	ANME 1a	ANME 1a	Same-taxonomy	ANME 1a-ANME 1a
denovo567811	denovo1674781	0.297136	ANME 1a	ANME 1a	Same-taxonomy	ANME 1a-ANME 1a
denovo662621	denovo1674781	0.0804319	ANME 1a	ANME 1a	Same-taxonomy	ANME 1a-ANME 1a
denovo702402	denovo1674781	0.293749	ANME 1a	ANME 1a	Same-taxonomy	ANME 1a-ANME 1a
denovo715406	denovo1674781	0.0991676	ANME 1a	ANME 1a	Same-taxonomy	ANME 1a-ANME 1a
denovo760774	denovo1674781	0.22397	ANME 1a	ANME 1a	Same-taxonomy	ANME 1a-ANME 1a
denovo831280	denovo1674781	0.109008	ANME 1a	ANME 1a	Same-taxonomy	ANME 1a-ANME 1a
denovo885417	denovo1674781	0.214573	ANME 1a	ANME 1a	Same-taxonomy	ANME 1a-ANME 1a
denovo943920	denovo1674781	0.465835	ANME 1a	ANME 1a	Same-taxonomy	ANME 1a-ANME 1a
denovo1004949	denovo1674781	0.370465	ANME 1a	ANME 1a	Same-taxonomy	ANME 1a-ANME 1a
denovo1007747	denovo1674781	0.280783	ANME 1a	ANME 1a	Same-taxonomy	ANME 1a-ANME 1a
denovo1203223	denovo1674781	0.183998	ANME 1a	ANME 1a	Same-taxonomy	ANME 1a-ANME 1a
denovo1232909	denovo1674781	0.289487	ANME 1a	ANME 1a	Same-taxonomy	ANME 1a-ANME 1a
denovo1258560	denovo1674781	0.238002	ANME 1a	ANME 1a	Same-taxonomy	ANME 1a-ANME 1a
denovo1415431	denovo1674781	0.0770917	ANME 1a	ANME 1a	Same-taxonomy	ANME 1a-ANME 1a
denovo1460528	denovo1674781	0.270513	ANME 1a	ANME 1a	Same-taxonomy	ANME 1a-ANME 1a
denovo1466088	denovo1674781	0.306357	ANME 1a	ANME 1a	Same-taxonomy	ANME 1a-ANME 1a
denovo1472900	denovo1674781	0.277424	ANME 1a	ANME 1a	Same-taxonomy	ANME 1a-ANME 1a
denovo1484389	denovo1674781	0.258655	ANME 1a	ANME 1a	Same-taxonomy	ANME 1a-ANME 1a
denovo1517258	denovo1674781	0.398967	ANME 1a	ANME 1a	Same-taxonomy	ANME 1a-ANME 1a
denovo1529417	denovo1674781	0.112248	ANME 1a	ANME 1a	Same-taxonomy	ANME 1a-ANME 1a
denovo1565500	denovo1674781	0.198494	ANME 1a	ANME 1a	Same-taxonomy	ANME 1a-ANME 1a
denovo1580771	denovo1674781	0.130213	ANME 1a	ANME 1a	Same-taxonomy	ANME 1a-ANME 1a
denovo229103	denovo1722966	0.0776657	ANME 1	ANME 1a	ANME-ANME	ANME 1-ANME 1a
denovo237060	denovo1722966	0.346173	ANME 1	ANME 1a	ANME-ANME	ANME 1-ANME 1a
denovo719882	denovo1722966	0.0670319	ANME 1	ANME 1a	ANME-ANME	ANME 1-ANME 1a
denovo1047875	denovo1722966	0.0612963	ANME 1	ANME 1a	ANME-ANME	ANME 1-ANME 1a
denovo1471039	denovo1722966	0.180011	ANME 1	ANME 1a	ANME-ANME	ANME 1-ANME 1a
denovo1486026	denovo1722966	0.217143	ANME 1	ANME 1a	ANME-ANME	ANME 1-ANME 1a
denovo1521458	denovo1722966	0.0759692	ANME 1	ANME 1a	ANME-ANME	ANME 1-ANME 1a
denovo1609482	denovo1722966	0.058044	ANME 1	ANME 1a	ANME-ANME	ANME 1-ANME 1a
denovo1845434	denovo1722966	0.133935	ANME 1	ANME 1a	ANME-ANME	ANME 1-ANME 1a
denovo2032302	denovo1722966	0.181873	ANME 1	ANME 1a	ANME-ANME	ANME 1-ANME 1a
denovo1972941	denovo1722966	0.429263	ANME 1a	ANME 1a	Same-taxonomy	ANME 1a-ANME 1a
denovo215086	denovo1722966	0.302371	ANME 1a	ANME 1a	Same-taxonomy	ANME 1a-ANME 1a
denovo1944548	denovo1722966	0.392235	ANME 1a	ANME 1a	Same-taxonomy	ANME 1a-ANME 1a
denovo70235	denovo1722966	0.377185	ANME 1a	ANME 1a	Same-taxonomy	ANME 1a-ANME 1a
denovo140816	denovo1722966	0.110639	ANME 1a	ANME 1a	Same-taxonomy	ANME 1a-ANME 1a
denovo194854	denovo1722966	0.0735365	ANME 1a	ANME 1a	Same-taxonomy	ANME 1a-ANME 1a
denovo214046	denovo1722966	0.197963	ANME 1a	ANME 1a	Same-taxonomy	ANME 1a-ANME 1a
denovo238244	denovo1722966	0.259812	ANME 1a	ANME 1a	Same-taxonomy	ANME 1a-ANME 1a
denovo399481	denovo1722966	0.290307	ANME 1a	ANME 1a	Same-taxonomy	ANME 1a-ANME 1a
denovo567811	denovo1722966	0.257196	ANME 1a	ANME 1a	Same-taxonomy	ANME 1a-ANME 1a
denovo702402	denovo1722966	0.255117	ANME 1a	ANME 1a	Same-taxonomy	ANME 1a-ANME 1a
denovo715406	denovo1722966	0.0800853	ANME 1a	ANME 1a	Same-taxonomy	ANME 1a-ANME 1a
denovo760774	denovo1722966	0.201681	ANME 1a	ANME 1a	Same-taxonomy	ANME 1a-ANME 1a
denovo831280	denovo1722966	0.0943741	ANME 1a	ANME 1a	Same-taxonomy	ANME 1a-ANME 1a
denovo885417	denovo1722966	0.213249	ANME 1a	ANME 1a	Same-taxonomy	ANME 1a-ANME 1a
denovo943920	denovo1722966	0.387486	ANME 1a	ANME 1a	Same-taxonomy	ANME 1a-ANME 1a
denovo1004949	denovo1722966	0.284785	ANME 1a	ANME 1a	Same-taxonomy	ANME 1a-ANME 1a
denovo1007747	denovo1722966	0.248142	ANME 1a	ANME 1a	Same-taxonomy	ANME 1a-ANME 1a
denovo1203223	denovo1722966	0.146385	ANME 1a	ANME 1a	Same-taxonomy	ANME 1a-ANME 1a
denovo1232909	denovo1722966	0.284398	ANME 1a	ANME 1a	Same-taxonomy	ANME 1a-ANME 1a
denovo1258560	denovo1722966	0.245777	ANME 1a	ANME 1a	Same-taxonomy	ANME 1a-ANME 1a
denovo1415431	denovo1722966	0.0908454	ANME 1a	ANME 1a	Same-taxonomy	ANME 1a-ANME 1a
denovo1460528	denovo1722966	0.192982	ANME 1a	ANME 1a	Same-taxonomy	ANME 1a-ANME 1a
denovo1466088	denovo1722966	0.278734	ANME 1a	ANME 1a	Same-taxonomy	ANME 1a-ANME 1a
denovo1472900	denovo1722966	0.23755	ANME 1a	ANME 1a	Same-taxonomy	ANME 1a-ANME 1a
denovo1484389	denovo1722966	0.259867	ANME 1a	ANME 1a	Same-taxonomy	ANME 1a-ANME 1a
denovo1517258	denovo1722966	0.301474	ANME 1a	ANME 1a	Same-taxonomy	ANME 1a-ANME 1a
denovo1529417	denovo1722966	0.151815	ANME 1a	ANME 1a	Same-taxonomy	ANME 1a-ANME 1a
denovo1565500	denovo1722966	0.189584	ANME 1a	ANME 1a	Same-taxonomy	ANME 1a-ANME 1a
denovo1580771	denovo1722966	0.118773	ANME 1a	ANME 1a	Same-taxonomy	ANME 1a-ANME 1a
denovo1674781	denovo1722966	0.361496	ANME 1a	ANME 1a	Same-taxonomy	ANME 1a-ANME 1a
denovo237060	denovo1757640	0.207676	ANME 1	ANME 1a	ANME-ANME	ANME 1-ANME 1a
denovo1471039	denovo1757640	0.0995834	ANME 1	ANME 1a	ANME-ANME	ANME 1-ANME 1a
denovo1486026	denovo1757640	0.14072	ANME 1	ANME 1a	ANME-ANME	ANME 1-ANME 1a
denovo2032302	denovo1757640	0.119671	ANME 1	ANME 1a	ANME-ANME	ANME 1-ANME 1a
denovo1972941	denovo1757640	0.248364	ANME 1a	ANME 1a	Same-taxonomy	ANME 1a-ANME 1a
denovo215086	denovo1757640	0.191514	ANME 1a	ANME 1a	Same-taxonomy	ANME 1a-ANME 1a
denovo1944548	denovo1757640	0.214137	ANME 1a	ANME 1a	Same-taxonomy	ANME 1a-ANME 1a
denovo70235	denovo1757640	0.257607	ANME 1a	ANME 1a	Same-taxonomy	ANME 1a-ANME 1a
denovo214046	denovo1757640	0.135631	ANME 1a	ANME 1a	Same-taxonomy	ANME 1a-ANME 1a
denovo238244	denovo1757640	0.186575	ANME 1a	ANME 1a	Same-taxonomy	ANME 1a-ANME 1a
denovo399481	denovo1757640	0.197813	ANME 1a	ANME 1a	Same-taxonomy	ANME 1a-ANME 1a
denovo567811	denovo1757640	0.192084	ANME 1a	ANME 1a	Same-taxonomy	ANME 1a-ANME 1a
denovo702402	denovo1757640	0.121812	ANME 1a	ANME 1a	Same-taxonomy	ANME 1a-ANME 1a
denovo760774	denovo1757640	0.16294	ANME 1a	ANME 1a	Same-taxonomy	ANME 1a-ANME 1a
denovo831280	denovo1757640	0.0901105	ANME 1a	ANME 1a	Same-taxonomy	ANME 1a-ANME 1a
denovo885417	denovo1757640	0.135879	ANME 1a	ANME 1a	Same-taxonomy	ANME 1a-ANME 1a
denovo943920	denovo1757640	0.24496	ANME 1a	ANME 1a	Same-taxonomy	ANME 1a-ANME 1a
denovo1004949	denovo1757640	0.197249	ANME 1a	ANME 1a	Same-taxonomy	ANME 1a-ANME 1a
denovo1007747	denovo1757640	0.216734	ANME 1a	ANME 1a	Same-taxonomy	ANME 1a-ANME 1a
denovo1203223	denovo1757640	0.12954	ANME 1a	ANME 1a	Same-taxonomy	ANME 1a-ANME 1a
denovo1232909	denovo1757640	0.189867	ANME 1a	ANME 1a	Same-taxonomy	ANME 1a-ANME 1a
denovo1258560	denovo1757640	0.158798	ANME 1a	ANME 1a	Same-taxonomy	ANME 1a-ANME 1a
denovo1415431	denovo1757640	0.0686685	ANME 1a	ANME 1a	Same-taxonomy	ANME 1a-ANME 1a
denovo1460528	denovo1757640	0.136657	ANME 1a	ANME 1a	Same-taxonomy	ANME 1a-ANME 1a
denovo1466088	denovo1757640	0.153588	ANME 1a	ANME 1a	Same-taxonomy	ANME 1a-ANME 1a
denovo1472900	denovo1757640	0.142018	ANME 1a	ANME 1a	Same-taxonomy	ANME 1a-ANME 1a
denovo1484389	denovo1757640	0.161645	ANME 1a	ANME 1a	Same-taxonomy	ANME 1a-ANME 1a
denovo1517258	denovo1757640	0.223125	ANME 1a	ANME 1a	Same-taxonomy	ANME 1a-ANME 1a
denovo1529417	denovo1757640	0.12012	ANME 1a	ANME 1a	Same-taxonomy	ANME 1a-ANME 1a
denovo1565500	denovo1757640	0.117975	ANME 1a	ANME 1a	Same-taxonomy	ANME 1a-ANME 1a
denovo1580771	denovo1757640	0.0762086	ANME 1a	ANME 1a	Same-taxonomy	ANME 1a-ANME 1a
denovo1674781	denovo1757640	0.21069	ANME 1a	ANME 1a	Same-taxonomy	ANME 1a-ANME 1a
denovo1722966	denovo1757640	0.201353	ANME 1a	ANME 1a	Same-taxonomy	ANME 1a-ANME 1a
denovo2654391	denovo1827500	0.0851776	ANME 1	ANME 1a	ANME-ANME	ANME 1-ANME 1a
denovo6511	denovo1827500	0.0842123	ANME 1	ANME 1a	ANME-ANME	ANME 1-ANME 1a
denovo237060	denovo1827500	0.258863	ANME 1	ANME 1a	ANME-ANME	ANME 1-ANME 1a
denovo282151	denovo1827500	0.0787996	ANME 1	ANME 1a	ANME-ANME	ANME 1-ANME 1a
denovo337572	denovo1827500	0.081421	ANME 1	ANME 1a	ANME-ANME	ANME 1-ANME 1a
denovo719882	denovo1827500	0.103088	ANME 1	ANME 1a	ANME-ANME	ANME 1-ANME 1a
denovo1047875	denovo1827500	0.0999177	ANME 1	ANME 1a	ANME-ANME	ANME 1-ANME 1a
denovo1471039	denovo1827500	0.182121	ANME 1	ANME 1a	ANME-ANME	ANME 1-ANME 1a
denovo1486026	denovo1827500	0.133009	ANME 1	ANME 1a	ANME-ANME	ANME 1-ANME 1a
denovo1521458	denovo1827500	0.0720477	ANME 1	ANME 1a	ANME-ANME	ANME 1-ANME 1a
denovo1845434	denovo1827500	0.131518	ANME 1	ANME 1a	ANME-ANME	ANME 1-ANME 1a
denovo1887351	denovo1827500	0.0802396	ANME 1	ANME 1a	ANME-ANME	ANME 1-ANME 1a
denovo2032302	denovo1827500	0.140457	ANME 1	ANME 1a	ANME-ANME	ANME 1-ANME 1a
denovo1972941	denovo1827500	0.300926	ANME 1a	ANME 1a	Same-taxonomy	ANME 1a-ANME 1a
denovo215086	denovo1827500	0.239632	ANME 1a	ANME 1a	Same-taxonomy	ANME 1a-ANME 1a
denovo1944548	denovo1827500	0.30642	ANME 1a	ANME 1a	Same-taxonomy	ANME 1a-ANME 1a
denovo70235	denovo1827500	0.264328	ANME 1a	ANME 1a	Same-taxonomy	ANME 1a-ANME 1a
denovo140816	denovo1827500	0.090287	ANME 1a	ANME 1a	Same-taxonomy	ANME 1a-ANME 1a
denovo214046	denovo1827500	0.123617	ANME 1a	ANME 1a	Same-taxonomy	ANME 1a-ANME 1a
denovo238244	denovo1827500	0.147193	ANME 1a	ANME 1a	Same-taxonomy	ANME 1a-ANME 1a
denovo385228	denovo1827500	0.0663292	ANME 1a	ANME 1a	Same-taxonomy	ANME 1a-ANME 1a
denovo399481	denovo1827500	0.190888	ANME 1a	ANME 1a	Same-taxonomy	ANME 1a-ANME 1a
denovo567811	denovo1827500	0.192177	ANME 1a	ANME 1a	Same-taxonomy	ANME 1a-ANME 1a
denovo662621	denovo1827500	0.0760424	ANME 1a	ANME 1a	Same-taxonomy	ANME 1a-ANME 1a
denovo702402	denovo1827500	0.1931	ANME 1a	ANME 1a	Same-taxonomy	ANME 1a-ANME 1a
denovo715406	denovo1827500	0.0814913	ANME 1a	ANME 1a	Same-taxonomy	ANME 1a-ANME 1a
denovo760774	denovo1827500	0.157772	ANME 1a	ANME 1a	Same-taxonomy	ANME 1a-ANME 1a
denovo831280	denovo1827500	0.0949055	ANME 1a	ANME 1a	Same-taxonomy	ANME 1a-ANME 1a
denovo885417	denovo1827500	0.138427	ANME 1a	ANME 1a	Same-taxonomy	ANME 1a-ANME 1a
denovo943920	denovo1827500	0.26739	ANME 1a	ANME 1a	Same-taxonomy	ANME 1a-ANME 1a
denovo1004949	denovo1827500	0.212348	ANME 1a	ANME 1a	Same-taxonomy	ANME 1a-ANME 1a
denovo1007747	denovo1827500	0.188722	ANME 1a	ANME 1a	Same-taxonomy	ANME 1a-ANME 1a
denovo1203223	denovo1827500	0.0954643	ANME 1a	ANME 1a	Same-taxonomy	ANME 1a-ANME 1a
denovo1232909	denovo1827500	0.171319	ANME 1a	ANME 1a	Same-taxonomy	ANME 1a-ANME 1a
denovo1258560	denovo1827500	0.202377	ANME 1a	ANME 1a	Same-taxonomy	ANME 1a-ANME 1a
denovo1460528	denovo1827500	0.145864	ANME 1a	ANME 1a	Same-taxonomy	ANME 1a-ANME 1a
denovo1466088	denovo1827500	0.182917	ANME 1a	ANME 1a	Same-taxonomy	ANME 1a-ANME 1a
denovo1472900	denovo1827500	0.147005	ANME 1a	ANME 1a	Same-taxonomy	ANME 1a-ANME 1a
denovo1484389	denovo1827500	0.126288	ANME 1a	ANME 1a	Same-taxonomy	ANME 1a-ANME 1a
denovo1517258	denovo1827500	0.203252	ANME 1a	ANME 1a	Same-taxonomy	ANME 1a-ANME 1a
denovo1529417	denovo1827500	0.0915289	ANME 1a	ANME 1a	Same-taxonomy	ANME 1a-ANME 1a
denovo1565500	denovo1827500	0.166009	ANME 1a	ANME 1a	Same-taxonomy	ANME 1a-ANME 1a
denovo1580771	denovo1827500	0.103753	ANME 1a	ANME 1a	Same-taxonomy	ANME 1a-ANME 1a
denovo1674781	denovo1827500	0.239539	ANME 1a	ANME 1a	Same-taxonomy	ANME 1a-ANME 1a
denovo1722966	denovo1827500	0.27179	ANME 1a	ANME 1a	Same-taxonomy	ANME 1a-ANME 1a
denovo1757640	denovo1827500	0.138782	ANME 1a	ANME 1a	Same-taxonomy	ANME 1a-ANME 1a
denovo2654391	denovo1887081	0.190747	ANME 1	ANME 1a	ANME-ANME	ANME 1-ANME 1a
denovo6511	denovo1887081	0.159524	ANME 1	ANME 1a	ANME-ANME	ANME 1-ANME 1a
denovo229103	denovo1887081	0.136981	ANME 1	ANME 1a	ANME-ANME	ANME 1-ANME 1a
denovo237060	denovo1887081	0.493169	ANME 1	ANME 1a	ANME-ANME	ANME 1-ANME 1a
denovo282151	denovo1887081	0.111381	ANME 1	ANME 1a	ANME-ANME	ANME 1-ANME 1a
denovo337572	denovo1887081	0.129586	ANME 1	ANME 1a	ANME-ANME	ANME 1-ANME 1a
denovo719882	denovo1887081	0.167348	ANME 1	ANME 1a	ANME-ANME	ANME 1-ANME 1a
denovo868568	denovo1887081	0.0823268	ANME 1	ANME 1a	ANME-ANME	ANME 1-ANME 1a
denovo1047875	denovo1887081	0.083912	ANME 1	ANME 1a	ANME-ANME	ANME 1-ANME 1a
denovo1471039	denovo1887081	0.251181	ANME 1	ANME 1a	ANME-ANME	ANME 1-ANME 1a
denovo1486026	denovo1887081	0.262699	ANME 1	ANME 1a	ANME-ANME	ANME 1-ANME 1a
denovo1521458	denovo1887081	0.198789	ANME 1	ANME 1a	ANME-ANME	ANME 1-ANME 1a
denovo1845434	denovo1887081	0.199325	ANME 1	ANME 1a	ANME-ANME	ANME 1-ANME 1a
denovo1887351	denovo1887081	0.121722	ANME 1	ANME 1a	ANME-ANME	ANME 1-ANME 1a
denovo2032302	denovo1887081	0.261199	ANME 1	ANME 1a	ANME-ANME	ANME 1-ANME 1a
denovo2581227	denovo1887081	0.169356	ANME 1	ANME 1a	ANME-ANME	ANME 1-ANME 1a
denovo2660795	denovo1887081	0.12772	ANME 1	ANME 1a	ANME-ANME	ANME 1-ANME 1a
denovo3046615	denovo1887081	0.0670009	ANME 1	ANME 1a	ANME-ANME	ANME 1-ANME 1a
denovo1972941	denovo1887081	0.659829	ANME 1a	ANME 1a	Same-taxonomy	ANME 1a-ANME 1a
denovo215086	denovo1887081	0.44305	ANME 1a	ANME 1a	Same-taxonomy	ANME 1a-ANME 1a
denovo1944548	denovo1887081	0.603509	ANME 1a	ANME 1a	Same-taxonomy	ANME 1a-ANME 1a
denovo70235	denovo1887081	0.523322	ANME 1a	ANME 1a	Same-taxonomy	ANME 1a-ANME 1a
denovo140816	denovo1887081	0.168488	ANME 1a	ANME 1a	Same-taxonomy	ANME 1a-ANME 1a
denovo194854	denovo1887081	0.118012	ANME 1a	ANME 1a	Same-taxonomy	ANME 1a-ANME 1a
denovo214046	denovo1887081	0.305234	ANME 1a	ANME 1a	Same-taxonomy	ANME 1a-ANME 1a
denovo238244	denovo1887081	0.354599	ANME 1a	ANME 1a	Same-taxonomy	ANME 1a-ANME 1a
denovo399481	denovo1887081	0.395915	ANME 1a	ANME 1a	Same-taxonomy	ANME 1a-ANME 1a
denovo567811	denovo1887081	0.324899	ANME 1a	ANME 1a	Same-taxonomy	ANME 1a-ANME 1a
denovo662621	denovo1887081	0.116529	ANME 1a	ANME 1a	Same-taxonomy	ANME 1a-ANME 1a
denovo702402	denovo1887081	0.358195	ANME 1a	ANME 1a	Same-taxonomy	ANME 1a-ANME 1a
denovo715406	denovo1887081	0.130759	ANME 1a	ANME 1a	Same-taxonomy	ANME 1a-ANME 1a
denovo760774	denovo1887081	0.285196	ANME 1a	ANME 1a	Same-taxonomy	ANME 1a-ANME 1a
denovo831280	denovo1887081	0.10402	ANME 1a	ANME 1a	Same-taxonomy	ANME 1a-ANME 1a
denovo885417	denovo1887081	0.260899	ANME 1a	ANME 1a	Same-taxonomy	ANME 1a-ANME 1a
denovo943920	denovo1887081	0.519175	ANME 1a	ANME 1a	Same-taxonomy	ANME 1a-ANME 1a
denovo1004949	denovo1887081	0.369884	ANME 1a	ANME 1a	Same-taxonomy	ANME 1a-ANME 1a
denovo1007747	denovo1887081	0.33491	ANME 1a	ANME 1a	Same-taxonomy	ANME 1a-ANME 1a
denovo1203223	denovo1887081	0.18428	ANME 1a	ANME 1a	Same-taxonomy	ANME 1a-ANME 1a
denovo1232909	denovo1887081	0.349379	ANME 1a	ANME 1a	Same-taxonomy	ANME 1a-ANME 1a
denovo1258560	denovo1887081	0.280679	ANME 1a	ANME 1a	Same-taxonomy	ANME 1a-ANME 1a
denovo1415431	denovo1887081	0.0987877	ANME 1a	ANME 1a	Same-taxonomy	ANME 1a-ANME 1a
denovo1460528	denovo1887081	0.279298	ANME 1a	ANME 1a	Same-taxonomy	ANME 1a-ANME 1a
denovo1466088	denovo1887081	0.357643	ANME 1a	ANME 1a	Same-taxonomy	ANME 1a-ANME 1a
denovo1472900	denovo1887081	0.29778	ANME 1a	ANME 1a	Same-taxonomy	ANME 1a-ANME 1a
denovo1484389	denovo1887081	0.296169	ANME 1a	ANME 1a	Same-taxonomy	ANME 1a-ANME 1a
denovo1517258	denovo1887081	0.419395	ANME 1a	ANME 1a	Same-taxonomy	ANME 1a-ANME 1a
denovo1529417	denovo1887081	0.10659	ANME 1a	ANME 1a	Same-taxonomy	ANME 1a-ANME 1a
denovo1565500	denovo1887081	0.248042	ANME 1a	ANME 1a	Same-taxonomy	ANME 1a-ANME 1a
denovo1580771	denovo1887081	0.17205	ANME 1a	ANME 1a	Same-taxonomy	ANME 1a-ANME 1a
denovo1674781	denovo1887081	0.542431	ANME 1a	ANME 1a	Same-taxonomy	ANME 1a-ANME 1a
denovo1722966	denovo1887081	0.403279	ANME 1a	ANME 1a	Same-taxonomy	ANME 1a-ANME 1a
denovo1757640	denovo1887081	0.233053	ANME 1a	ANME 1a	Same-taxonomy	ANME 1a-ANME 1a
denovo1827500	denovo1887081	0.328923	ANME 1a	ANME 1a	Same-taxonomy	ANME 1a-ANME 1a
denovo237060	denovo2014720	0.133411	ANME 1	ANME 1a	ANME-ANME	ANME 1-ANME 1a
denovo1486026	denovo2014720	0.148407	ANME 1	ANME 1a	ANME-ANME	ANME 1-ANME 1a
denovo1845434	denovo2014720	0.0633663	ANME 1	ANME 1a	ANME-ANME	ANME 1-ANME 1a
denovo2032302	denovo2014720	0.122474	ANME 1	ANME 1a	ANME-ANME	ANME 1-ANME 1a
denovo1972941	denovo2014720	0.199613	ANME 1a	ANME 1a	Same-taxonomy	ANME 1a-ANME 1a
denovo215086	denovo2014720	0.148358	ANME 1a	ANME 1a	Same-taxonomy	ANME 1a-ANME 1a
denovo1944548	denovo2014720	0.150419	ANME 1a	ANME 1a	Same-taxonomy	ANME 1a-ANME 1a
denovo70235	denovo2014720	0.209068	ANME 1a	ANME 1a	Same-taxonomy	ANME 1a-ANME 1a
denovo214046	denovo2014720	0.0722376	ANME 1a	ANME 1a	Same-taxonomy	ANME 1a-ANME 1a
denovo238244	denovo2014720	0.148788	ANME 1a	ANME 1a	Same-taxonomy	ANME 1a-ANME 1a
denovo399481	denovo2014720	0.202329	ANME 1a	ANME 1a	Same-taxonomy	ANME 1a-ANME 1a
denovo567811	denovo2014720	0.143802	ANME 1a	ANME 1a	Same-taxonomy	ANME 1a-ANME 1a
denovo702402	denovo2014720	0.133818	ANME 1a	ANME 1a	Same-taxonomy	ANME 1a-ANME 1a
denovo760774	denovo2014720	0.113284	ANME 1a	ANME 1a	Same-taxonomy	ANME 1a-ANME 1a
denovo885417	denovo2014720	0.135908	ANME 1a	ANME 1a	Same-taxonomy	ANME 1a-ANME 1a
denovo943920	denovo2014720	0.20284	ANME 1a	ANME 1a	Same-taxonomy	ANME 1a-ANME 1a
denovo1004949	denovo2014720	0.17605	ANME 1a	ANME 1a	Same-taxonomy	ANME 1a-ANME 1a
denovo1007747	denovo2014720	0.142734	ANME 1a	ANME 1a	Same-taxonomy	ANME 1a-ANME 1a
denovo1203223	denovo2014720	0.0855874	ANME 1a	ANME 1a	Same-taxonomy	ANME 1a-ANME 1a
denovo1232909	denovo2014720	0.158236	ANME 1a	ANME 1a	Same-taxonomy	ANME 1a-ANME 1a
denovo1258560	denovo2014720	0.132042	ANME 1a	ANME 1a	Same-taxonomy	ANME 1a-ANME 1a
denovo1460528	denovo2014720	0.132083	ANME 1a	ANME 1a	Same-taxonomy	ANME 1a-ANME 1a
denovo1466088	denovo2014720	0.144667	ANME 1a	ANME 1a	Same-taxonomy	ANME 1a-ANME 1a
denovo1472900	denovo2014720	0.124208	ANME 1a	ANME 1a	Same-taxonomy	ANME 1a-ANME 1a
denovo1484389	denovo2014720	0.12945	ANME 1a	ANME 1a	Same-taxonomy	ANME 1a-ANME 1a
denovo1517258	denovo2014720	0.189841	ANME 1a	ANME 1a	Same-taxonomy	ANME 1a-ANME 1a
denovo1565500	denovo2014720	0.0980757	ANME 1a	ANME 1a	Same-taxonomy	ANME 1a-ANME 1a
denovo1674781	denovo2014720	0.19438	ANME 1a	ANME 1a	Same-taxonomy	ANME 1a-ANME 1a
denovo1722966	denovo2014720	0.156267	ANME 1a	ANME 1a	Same-taxonomy	ANME 1a-ANME 1a
denovo1757640	denovo2014720	0.106688	ANME 1a	ANME 1a	Same-taxonomy	ANME 1a-ANME 1a
denovo1887081	denovo2014720	0.162586	ANME 1a	ANME 1a	Same-taxonomy	ANME 1a-ANME 1a
denovo2654391	denovo2202194	0.166449	ANME 1	ANME 1a	ANME-ANME	ANME 1-ANME 1a
denovo6511	denovo2202194	0.158443	ANME 1	ANME 1a	ANME-ANME	ANME 1-ANME 1a
denovo174310	denovo2202194	0.0621589	ANME 1	ANME 1a	ANME-ANME	ANME 1-ANME 1a
denovo229103	denovo2202194	0.0973435	ANME 1	ANME 1a	ANME-ANME	ANME 1-ANME 1a
denovo237060	denovo2202194	0.437324	ANME 1	ANME 1a	ANME-ANME	ANME 1-ANME 1a
denovo282151	denovo2202194	0.0988759	ANME 1	ANME 1a	ANME-ANME	ANME 1-ANME 1a
denovo337572	denovo2202194	0.100732	ANME 1	ANME 1a	ANME-ANME	ANME 1-ANME 1a
denovo719882	denovo2202194	0.193126	ANME 1	ANME 1a	ANME-ANME	ANME 1-ANME 1a
denovo1471039	denovo2202194	0.229511	ANME 1	ANME 1a	ANME-ANME	ANME 1-ANME 1a
denovo1486026	denovo2202194	0.253089	ANME 1	ANME 1a	ANME-ANME	ANME 1-ANME 1a
denovo1521458	denovo2202194	0.133558	ANME 1	ANME 1a	ANME-ANME	ANME 1-ANME 1a
denovo1845434	denovo2202194	0.178083	ANME 1	ANME 1a	ANME-ANME	ANME 1-ANME 1a
denovo1887351	denovo2202194	0.0762617	ANME 1	ANME 1a	ANME-ANME	ANME 1-ANME 1a
denovo2032302	denovo2202194	0.240878	ANME 1	ANME 1a	ANME-ANME	ANME 1-ANME 1a
denovo2581227	denovo2202194	0.155344	ANME 1	ANME 1a	ANME-ANME	ANME 1-ANME 1a
denovo2660795	denovo2202194	0.119892	ANME 1	ANME 1a	ANME-ANME	ANME 1-ANME 1a
denovo1972941	denovo2202194	0.604431	ANME 1a	ANME 1a	Same-taxonomy	ANME 1a-ANME 1a
denovo215086	denovo2202194	0.422769	ANME 1a	ANME 1a	Same-taxonomy	ANME 1a-ANME 1a
denovo1944548	denovo2202194	0.545552	ANME 1a	ANME 1a	Same-taxonomy	ANME 1a-ANME 1a
denovo70235	denovo2202194	0.47721	ANME 1a	ANME 1a	Same-taxonomy	ANME 1a-ANME 1a
denovo140816	denovo2202194	0.142884	ANME 1a	ANME 1a	Same-taxonomy	ANME 1a-ANME 1a
denovo194854	denovo2202194	0.0927063	ANME 1a	ANME 1a	Same-taxonomy	ANME 1a-ANME 1a
denovo214046	denovo2202194	0.258879	ANME 1a	ANME 1a	Same-taxonomy	ANME 1a-ANME 1a
denovo238244	denovo2202194	0.319904	ANME 1a	ANME 1a	Same-taxonomy	ANME 1a-ANME 1a
denovo399481	denovo2202194	0.382632	ANME 1a	ANME 1a	Same-taxonomy	ANME 1a-ANME 1a
denovo567811	denovo2202194	0.281675	ANME 1a	ANME 1a	Same-taxonomy	ANME 1a-ANME 1a
denovo662621	denovo2202194	0.0849723	ANME 1a	ANME 1a	Same-taxonomy	ANME 1a-ANME 1a
denovo702402	denovo2202194	0.346945	ANME 1a	ANME 1a	Same-taxonomy	ANME 1a-ANME 1a
denovo715406	denovo2202194	0.108015	ANME 1a	ANME 1a	Same-taxonomy	ANME 1a-ANME 1a
denovo760774	denovo2202194	0.250858	ANME 1a	ANME 1a	Same-taxonomy	ANME 1a-ANME 1a
denovo831280	denovo2202194	0.123036	ANME 1a	ANME 1a	Same-taxonomy	ANME 1a-ANME 1a
denovo885417	denovo2202194	0.268726	ANME 1a	ANME 1a	Same-taxonomy	ANME 1a-ANME 1a
denovo943920	denovo2202194	0.482402	ANME 1a	ANME 1a	Same-taxonomy	ANME 1a-ANME 1a
denovo1004949	denovo2202194	0.375291	ANME 1a	ANME 1a	Same-taxonomy	ANME 1a-ANME 1a
denovo1007747	denovo2202194	0.332363	ANME 1a	ANME 1a	Same-taxonomy	ANME 1a-ANME 1a
denovo1203223	denovo2202194	0.196291	ANME 1a	ANME 1a	Same-taxonomy	ANME 1a-ANME 1a
denovo1232909	denovo2202194	0.312833	ANME 1a	ANME 1a	Same-taxonomy	ANME 1a-ANME 1a
denovo1258560	denovo2202194	0.273198	ANME 1a	ANME 1a	Same-taxonomy	ANME 1a-ANME 1a
denovo1415431	denovo2202194	0.0881349	ANME 1a	ANME 1a	Same-taxonomy	ANME 1a-ANME 1a
denovo1460528	denovo2202194	0.278671	ANME 1a	ANME 1a	Same-taxonomy	ANME 1a-ANME 1a
denovo1466088	denovo2202194	0.329955	ANME 1a	ANME 1a	Same-taxonomy	ANME 1a-ANME 1a
denovo1472900	denovo2202194	0.276778	ANME 1a	ANME 1a	Same-taxonomy	ANME 1a-ANME 1a
denovo1484389	denovo2202194	0.25757	ANME 1a	ANME 1a	Same-taxonomy	ANME 1a-ANME 1a
denovo1517258	denovo2202194	0.398672	ANME 1a	ANME 1a	Same-taxonomy	ANME 1a-ANME 1a
denovo1529417	denovo2202194	0.110624	ANME 1a	ANME 1a	Same-taxonomy	ANME 1a-ANME 1a
denovo1565500	denovo2202194	0.253581	ANME 1a	ANME 1a	Same-taxonomy	ANME 1a-ANME 1a
denovo1580771	denovo2202194	0.159162	ANME 1a	ANME 1a	Same-taxonomy	ANME 1a-ANME 1a
denovo1674781	denovo2202194	0.492607	ANME 1a	ANME 1a	Same-taxonomy	ANME 1a-ANME 1a
denovo1722966	denovo2202194	0.377347	ANME 1a	ANME 1a	Same-taxonomy	ANME 1a-ANME 1a
denovo1757640	denovo2202194	0.239888	ANME 1a	ANME 1a	Same-taxonomy	ANME 1a-ANME 1a
denovo1827500	denovo2202194	0.300449	ANME 1a	ANME 1a	Same-taxonomy	ANME 1a-ANME 1a
denovo1887081	denovo2202194	0.60226	ANME 1a	ANME 1a	Same-taxonomy	ANME 1a-ANME 1a
denovo2014720	denovo2202194	0.149191	ANME 1a	ANME 1a	Same-taxonomy	ANME 1a-ANME 1a
denovo6511	denovo2214016	0.0856095	ANME 1	ANME 1a	ANME-ANME	ANME 1-ANME 1a
denovo229103	denovo2214016	0.079567	ANME 1	ANME 1a	ANME-ANME	ANME 1-ANME 1a
denovo237060	denovo2214016	0.222521	ANME 1	ANME 1a	ANME-ANME	ANME 1-ANME 1a
denovo337572	denovo2214016	0.071682	ANME 1	ANME 1a	ANME-ANME	ANME 1-ANME 1a
denovo868568	denovo2214016	0.0597736	ANME 1	ANME 1a	ANME-ANME	ANME 1-ANME 1a
denovo1471039	denovo2214016	0.10819	ANME 1	ANME 1a	ANME-ANME	ANME 1-ANME 1a
denovo1486026	denovo2214016	0.181644	ANME 1	ANME 1a	ANME-ANME	ANME 1-ANME 1a
denovo1521458	denovo2214016	0.0924577	ANME 1	ANME 1a	ANME-ANME	ANME 1-ANME 1a
denovo1609482	denovo2214016	0.0645076	ANME 1	ANME 1a	ANME-ANME	ANME 1-ANME 1a
denovo1845434	denovo2214016	0.0757679	ANME 1	ANME 1a	ANME-ANME	ANME 1-ANME 1a
denovo1887351	denovo2214016	0.0646119	ANME 1	ANME 1a	ANME-ANME	ANME 1-ANME 1a
denovo2032302	denovo2214016	0.17042	ANME 1	ANME 1a	ANME-ANME	ANME 1-ANME 1a
denovo1972941	denovo2214016	0.348403	ANME 1a	ANME 1a	Same-taxonomy	ANME 1a-ANME 1a
denovo215086	denovo2214016	0.234986	ANME 1a	ANME 1a	Same-taxonomy	ANME 1a-ANME 1a
denovo1944548	denovo2214016	0.279777	ANME 1a	ANME 1a	Same-taxonomy	ANME 1a-ANME 1a
denovo70235	denovo2214016	0.315148	ANME 1a	ANME 1a	Same-taxonomy	ANME 1a-ANME 1a
denovo140816	denovo2214016	0.1041	ANME 1a	ANME 1a	Same-taxonomy	ANME 1a-ANME 1a
denovo214046	denovo2214016	0.137859	ANME 1a	ANME 1a	Same-taxonomy	ANME 1a-ANME 1a
denovo238244	denovo2214016	0.201074	ANME 1a	ANME 1a	Same-taxonomy	ANME 1a-ANME 1a
denovo399481	denovo2214016	0.216695	ANME 1a	ANME 1a	Same-taxonomy	ANME 1a-ANME 1a
denovo567811	denovo2214016	0.219889	ANME 1a	ANME 1a	Same-taxonomy	ANME 1a-ANME 1a
denovo662621	denovo2214016	0.0886059	ANME 1a	ANME 1a	Same-taxonomy	ANME 1a-ANME 1a
denovo702402	denovo2214016	0.162389	ANME 1a	ANME 1a	Same-taxonomy	ANME 1a-ANME 1a
denovo715406	denovo2214016	0.0956588	ANME 1a	ANME 1a	Same-taxonomy	ANME 1a-ANME 1a
denovo760774	denovo2214016	0.209224	ANME 1a	ANME 1a	Same-taxonomy	ANME 1a-ANME 1a
denovo831280	denovo2214016	0.0890596	ANME 1a	ANME 1a	Same-taxonomy	ANME 1a-ANME 1a
denovo885417	denovo2214016	0.182001	ANME 1a	ANME 1a	Same-taxonomy	ANME 1a-ANME 1a
denovo943920	denovo2214016	0.269218	ANME 1a	ANME 1a	Same-taxonomy	ANME 1a-ANME 1a
denovo1004949	denovo2214016	0.23746	ANME 1a	ANME 1a	Same-taxonomy	ANME 1a-ANME 1a
denovo1007747	denovo2214016	0.168718	ANME 1a	ANME 1a	Same-taxonomy	ANME 1a-ANME 1a
denovo1203223	denovo2214016	0.128699	ANME 1a	ANME 1a	Same-taxonomy	ANME 1a-ANME 1a
denovo1232909	denovo2214016	0.227397	ANME 1a	ANME 1a	Same-taxonomy	ANME 1a-ANME 1a
denovo1258560	denovo2214016	0.121045	ANME 1a	ANME 1a	Same-taxonomy	ANME 1a-ANME 1a
denovo1415431	denovo2214016	0.0774107	ANME 1a	ANME 1a	Same-taxonomy	ANME 1a-ANME 1a
denovo1460528	denovo2214016	0.177333	ANME 1a	ANME 1a	Same-taxonomy	ANME 1a-ANME 1a
denovo1466088	denovo2214016	0.211019	ANME 1a	ANME 1a	Same-taxonomy	ANME 1a-ANME 1a
denovo1472900	denovo2214016	0.166452	ANME 1a	ANME 1a	Same-taxonomy	ANME 1a-ANME 1a
denovo1484389	denovo2214016	0.16316	ANME 1a	ANME 1a	Same-taxonomy	ANME 1a-ANME 1a
denovo1517258	denovo2214016	0.259071	ANME 1a	ANME 1a	Same-taxonomy	ANME 1a-ANME 1a
denovo1529417	denovo2214016	0.125847	ANME 1a	ANME 1a	Same-taxonomy	ANME 1a-ANME 1a
denovo1565500	denovo2214016	0.11562	ANME 1a	ANME 1a	Same-taxonomy	ANME 1a-ANME 1a
denovo1580771	denovo2214016	0.0823371	ANME 1a	ANME 1a	Same-taxonomy	ANME 1a-ANME 1a
denovo1674781	denovo2214016	0.271021	ANME 1a	ANME 1a	Same-taxonomy	ANME 1a-ANME 1a
denovo1722966	denovo2214016	0.223777	ANME 1a	ANME 1a	Same-taxonomy	ANME 1a-ANME 1a
denovo1757640	denovo2214016	0.159175	ANME 1a	ANME 1a	Same-taxonomy	ANME 1a-ANME 1a
denovo1827500	denovo2214016	0.139624	ANME 1a	ANME 1a	Same-taxonomy	ANME 1a-ANME 1a
denovo1887081	denovo2214016	0.287878	ANME 1a	ANME 1a	Same-taxonomy	ANME 1a-ANME 1a
denovo2014720	denovo2214016	0.111672	ANME 1a	ANME 1a	Same-taxonomy	ANME 1a-ANME 1a
denovo2202194	denovo2214016	0.319114	ANME 1a	ANME 1a	Same-taxonomy	ANME 1a-ANME 1a
denovo2654391	denovo2278518	0.108052	ANME 1	ANME 1a	ANME-ANME	ANME 1-ANME 1a
denovo229103	denovo2278518	0.0858342	ANME 1	ANME 1a	ANME-ANME	ANME 1-ANME 1a
denovo1521458	denovo2278518	0.0848492	ANME 1	ANME 1a	ANME-ANME	ANME 1-ANME 1a
denovo3046615	denovo2278518	0.0789669	ANME 1	ANME 1a	ANME-ANME	ANME 1-ANME 1a
denovo1972941	denovo2278518	0.135872	ANME 1a	ANME 1a	Same-taxonomy	ANME 1a-ANME 1a
denovo215086	denovo2278518	0.0799392	ANME 1a	ANME 1a	Same-taxonomy	ANME 1a-ANME 1a
denovo1944548	denovo2278518	0.0906733	ANME 1a	ANME 1a	Same-taxonomy	ANME 1a-ANME 1a
denovo70235	denovo2278518	0.13244	ANME 1a	ANME 1a	Same-taxonomy	ANME 1a-ANME 1a
denovo194854	denovo2278518	0.0731255	ANME 1a	ANME 1a	Same-taxonomy	ANME 1a-ANME 1a
denovo238244	denovo2278518	0.0967057	ANME 1a	ANME 1a	Same-taxonomy	ANME 1a-ANME 1a
denovo399481	denovo2278518	0.114061	ANME 1a	ANME 1a	Same-taxonomy	ANME 1a-ANME 1a
denovo567811	denovo2278518	0.0788287	ANME 1a	ANME 1a	Same-taxonomy	ANME 1a-ANME 1a
denovo715406	denovo2278518	0.113385	ANME 1a	ANME 1a	Same-taxonomy	ANME 1a-ANME 1a
denovo760774	denovo2278518	0.0867098	ANME 1a	ANME 1a	Same-taxonomy	ANME 1a-ANME 1a
denovo885417	denovo2278518	0.109054	ANME 1a	ANME 1a	Same-taxonomy	ANME 1a-ANME 1a
denovo943920	denovo2278518	0.10655	ANME 1a	ANME 1a	Same-taxonomy	ANME 1a-ANME 1a
denovo1484389	denovo2278518	0.0807787	ANME 1a	ANME 1a	Same-taxonomy	ANME 1a-ANME 1a
denovo1517258	denovo2278518	0.0832716	ANME 1a	ANME 1a	Same-taxonomy	ANME 1a-ANME 1a
denovo1580771	denovo2278518	0.079159	ANME 1a	ANME 1a	Same-taxonomy	ANME 1a-ANME 1a
denovo1674781	denovo2278518	0.0854742	ANME 1a	ANME 1a	Same-taxonomy	ANME 1a-ANME 1a
denovo1722966	denovo2278518	0.0738458	ANME 1a	ANME 1a	Same-taxonomy	ANME 1a-ANME 1a
denovo1827500	denovo2278518	0.0659591	ANME 1a	ANME 1a	Same-taxonomy	ANME 1a-ANME 1a
denovo1887081	denovo2278518	0.126902	ANME 1a	ANME 1a	Same-taxonomy	ANME 1a-ANME 1a
denovo2202194	denovo2278518	0.0993603	ANME 1a	ANME 1a	Same-taxonomy	ANME 1a-ANME 1a
denovo2214016	denovo2278518	0.08023	ANME 1a	ANME 1a	Same-taxonomy	ANME 1a-ANME 1a
denovo229103	denovo2344428	0.0684285	ANME 1	ANME 1a	ANME-ANME	ANME 1-ANME 1a
denovo237060	denovo2344428	0.289693	ANME 1	ANME 1a	ANME-ANME	ANME 1-ANME 1a
denovo719882	denovo2344428	0.0880804	ANME 1	ANME 1a	ANME-ANME	ANME 1-ANME 1a
denovo1471039	denovo2344428	0.0977536	ANME 1	ANME 1a	ANME-ANME	ANME 1-ANME 1a
denovo1486026	denovo2344428	0.26049	ANME 1	ANME 1a	ANME-ANME	ANME 1-ANME 1a
denovo1845434	denovo2344428	0.0760236	ANME 1	ANME 1a	ANME-ANME	ANME 1-ANME 1a
denovo1887351	denovo2344428	0.0752315	ANME 1	ANME 1a	ANME-ANME	ANME 1-ANME 1a
denovo2032302	denovo2344428	0.149007	ANME 1	ANME 1a	ANME-ANME	ANME 1-ANME 1a
denovo1972941	denovo2344428	0.525329	ANME 1a	ANME 1a	Same-taxonomy	ANME 1a-ANME 1a
denovo215086	denovo2344428	0.287312	ANME 1a	ANME 1a	Same-taxonomy	ANME 1a-ANME 1a
denovo1944548	denovo2344428	0.387253	ANME 1a	ANME 1a	Same-taxonomy	ANME 1a-ANME 1a
denovo70235	denovo2344428	0.400084	ANME 1a	ANME 1a	Same-taxonomy	ANME 1a-ANME 1a
denovo140816	denovo2344428	0.104732	ANME 1a	ANME 1a	Same-taxonomy	ANME 1a-ANME 1a
denovo214046	denovo2344428	0.185638	ANME 1a	ANME 1a	Same-taxonomy	ANME 1a-ANME 1a
denovo238244	denovo2344428	0.334457	ANME 1a	ANME 1a	Same-taxonomy	ANME 1a-ANME 1a
denovo399481	denovo2344428	0.305409	ANME 1a	ANME 1a	Same-taxonomy	ANME 1a-ANME 1a
denovo567811	denovo2344428	0.283352	ANME 1a	ANME 1a	Same-taxonomy	ANME 1a-ANME 1a
denovo702402	denovo2344428	0.206638	ANME 1a	ANME 1a	Same-taxonomy	ANME 1a-ANME 1a
denovo715406	denovo2344428	0.0871643	ANME 1a	ANME 1a	Same-taxonomy	ANME 1a-ANME 1a
denovo760774	denovo2344428	0.20728	ANME 1a	ANME 1a	Same-taxonomy	ANME 1a-ANME 1a
denovo831280	denovo2344428	0.0996818	ANME 1a	ANME 1a	Same-taxonomy	ANME 1a-ANME 1a
denovo885417	denovo2344428	0.194828	ANME 1a	ANME 1a	Same-taxonomy	ANME 1a-ANME 1a
denovo943920	denovo2344428	0.399269	ANME 1a	ANME 1a	Same-taxonomy	ANME 1a-ANME 1a
denovo1004949	denovo2344428	0.28788	ANME 1a	ANME 1a	Same-taxonomy	ANME 1a-ANME 1a
denovo1007747	denovo2344428	0.218089	ANME 1a	ANME 1a	Same-taxonomy	ANME 1a-ANME 1a
denovo1203223	denovo2344428	0.12955	ANME 1a	ANME 1a	Same-taxonomy	ANME 1a-ANME 1a
denovo1232909	denovo2344428	0.239163	ANME 1a	ANME 1a	Same-taxonomy	ANME 1a-ANME 1a
denovo1258560	denovo2344428	0.188978	ANME 1a	ANME 1a	Same-taxonomy	ANME 1a-ANME 1a
denovo1460528	denovo2344428	0.240969	ANME 1a	ANME 1a	Same-taxonomy	ANME 1a-ANME 1a
denovo1466088	denovo2344428	0.240619	ANME 1a	ANME 1a	Same-taxonomy	ANME 1a-ANME 1a
denovo1472900	denovo2344428	0.215561	ANME 1a	ANME 1a	Same-taxonomy	ANME 1a-ANME 1a
denovo1484389	denovo2344428	0.255482	ANME 1a	ANME 1a	Same-taxonomy	ANME 1a-ANME 1a
denovo1517258	denovo2344428	0.35937	ANME 1a	ANME 1a	Same-taxonomy	ANME 1a-ANME 1a
denovo1529417	denovo2344428	0.108648	ANME 1a	ANME 1a	Same-taxonomy	ANME 1a-ANME 1a
denovo1565500	denovo2344428	0.202089	ANME 1a	ANME 1a	Same-taxonomy	ANME 1a-ANME 1a
denovo1674781	denovo2344428	0.35946	ANME 1a	ANME 1a	Same-taxonomy	ANME 1a-ANME 1a
denovo1722966	denovo2344428	0.315436	ANME 1a	ANME 1a	Same-taxonomy	ANME 1a-ANME 1a
denovo1757640	denovo2344428	0.190666	ANME 1a	ANME 1a	Same-taxonomy	ANME 1a-ANME 1a
denovo1827500	denovo2344428	0.228666	ANME 1a	ANME 1a	Same-taxonomy	ANME 1a-ANME 1a
denovo1887081	denovo2344428	0.412613	ANME 1a	ANME 1a	Same-taxonomy	ANME 1a-ANME 1a
denovo2014720	denovo2344428	0.13999	ANME 1a	ANME 1a	Same-taxonomy	ANME 1a-ANME 1a
denovo2202194	denovo2344428	0.3854	ANME 1a	ANME 1a	Same-taxonomy	ANME 1a-ANME 1a
denovo2214016	denovo2344428	0.255879	ANME 1a	ANME 1a	Same-taxonomy	ANME 1a-ANME 1a
denovo2278518	denovo2344428	0.11998	ANME 1a	ANME 1a	Same-taxonomy	ANME 1a-ANME 1a
denovo2654391	denovo2361204	0.146255	ANME 1	ANME 1a	ANME-ANME	ANME 1-ANME 1a
denovo6511	denovo2361204	0.142491	ANME 1	ANME 1a	ANME-ANME	ANME 1-ANME 1a
denovo229103	denovo2361204	0.106597	ANME 1	ANME 1a	ANME-ANME	ANME 1-ANME 1a
denovo237060	denovo2361204	0.391455	ANME 1	ANME 1a	ANME-ANME	ANME 1-ANME 1a
denovo337572	denovo2361204	0.128986	ANME 1	ANME 1a	ANME-ANME	ANME 1-ANME 1a
denovo719882	denovo2361204	0.118946	ANME 1	ANME 1a	ANME-ANME	ANME 1-ANME 1a
denovo868568	denovo2361204	0.116349	ANME 1	ANME 1a	ANME-ANME	ANME 1-ANME 1a
denovo1047875	denovo2361204	0.0693432	ANME 1	ANME 1a	ANME-ANME	ANME 1-ANME 1a
denovo1471039	denovo2361204	0.218834	ANME 1	ANME 1a	ANME-ANME	ANME 1-ANME 1a
denovo1486026	denovo2361204	0.205841	ANME 1	ANME 1a	ANME-ANME	ANME 1-ANME 1a
denovo1521458	denovo2361204	0.14978	ANME 1	ANME 1a	ANME-ANME	ANME 1-ANME 1a
denovo1845434	denovo2361204	0.137704	ANME 1	ANME 1a	ANME-ANME	ANME 1-ANME 1a
denovo1887351	denovo2361204	0.0917475	ANME 1	ANME 1a	ANME-ANME	ANME 1-ANME 1a
denovo2032302	denovo2361204	0.20003	ANME 1	ANME 1a	ANME-ANME	ANME 1-ANME 1a
denovo2159145	denovo2361204	0.0671654	ANME 1	ANME 1a	ANME-ANME	ANME 1-ANME 1a
denovo2581227	denovo2361204	0.130925	ANME 1	ANME 1a	ANME-ANME	ANME 1-ANME 1a
denovo2660795	denovo2361204	0.118746	ANME 1	ANME 1a	ANME-ANME	ANME 1-ANME 1a
denovo2914331	denovo2361204	0.0968671	ANME 1	ANME 1a	ANME-ANME	ANME 1-ANME 1a
denovo1972941	denovo2361204	0.555984	ANME 1a	ANME 1a	Same-taxonomy	ANME 1a-ANME 1a
denovo215086	denovo2361204	0.391463	ANME 1a	ANME 1a	Same-taxonomy	ANME 1a-ANME 1a
denovo1944548	denovo2361204	0.47687	ANME 1a	ANME 1a	Same-taxonomy	ANME 1a-ANME 1a
denovo70235	denovo2361204	0.446622	ANME 1a	ANME 1a	Same-taxonomy	ANME 1a-ANME 1a
denovo140816	denovo2361204	0.194824	ANME 1a	ANME 1a	Same-taxonomy	ANME 1a-ANME 1a
denovo194854	denovo2361204	0.120807	ANME 1a	ANME 1a	Same-taxonomy	ANME 1a-ANME 1a
denovo214046	denovo2361204	0.237729	ANME 1a	ANME 1a	Same-taxonomy	ANME 1a-ANME 1a
denovo238244	denovo2361204	0.323291	ANME 1a	ANME 1a	Same-taxonomy	ANME 1a-ANME 1a
denovo385228	denovo2361204	0.0977006	ANME 1a	ANME 1a	Same-taxonomy	ANME 1a-ANME 1a
denovo399481	denovo2361204	0.355634	ANME 1a	ANME 1a	Same-taxonomy	ANME 1a-ANME 1a
denovo567811	denovo2361204	0.291252	ANME 1a	ANME 1a	Same-taxonomy	ANME 1a-ANME 1a
denovo662621	denovo2361204	0.0839729	ANME 1a	ANME 1a	Same-taxonomy	ANME 1a-ANME 1a
denovo702402	denovo2361204	0.273475	ANME 1a	ANME 1a	Same-taxonomy	ANME 1a-ANME 1a
denovo715406	denovo2361204	0.130541	ANME 1a	ANME 1a	Same-taxonomy	ANME 1a-ANME 1a
denovo760774	denovo2361204	0.231499	ANME 1a	ANME 1a	Same-taxonomy	ANME 1a-ANME 1a
denovo831280	denovo2361204	0.0952576	ANME 1a	ANME 1a	Same-taxonomy	ANME 1a-ANME 1a
denovo885417	denovo2361204	0.226471	ANME 1a	ANME 1a	Same-taxonomy	ANME 1a-ANME 1a
denovo943920	denovo2361204	0.459438	ANME 1a	ANME 1a	Same-taxonomy	ANME 1a-ANME 1a
denovo1004949	denovo2361204	0.328404	ANME 1a	ANME 1a	Same-taxonomy	ANME 1a-ANME 1a
denovo1007747	denovo2361204	0.31045	ANME 1a	ANME 1a	Same-taxonomy	ANME 1a-ANME 1a
denovo1203223	denovo2361204	0.148514	ANME 1a	ANME 1a	Same-taxonomy	ANME 1a-ANME 1a
denovo1232909	denovo2361204	0.274137	ANME 1a	ANME 1a	Same-taxonomy	ANME 1a-ANME 1a
denovo1258560	denovo2361204	0.254614	ANME 1a	ANME 1a	Same-taxonomy	ANME 1a-ANME 1a
denovo1460528	denovo2361204	0.290821	ANME 1a	ANME 1a	Same-taxonomy	ANME 1a-ANME 1a
denovo1466088	denovo2361204	0.302737	ANME 1a	ANME 1a	Same-taxonomy	ANME 1a-ANME 1a
denovo1472900	denovo2361204	0.267618	ANME 1a	ANME 1a	Same-taxonomy	ANME 1a-ANME 1a
denovo1484389	denovo2361204	0.251716	ANME 1a	ANME 1a	Same-taxonomy	ANME 1a-ANME 1a
denovo1517258	denovo2361204	0.379906	ANME 1a	ANME 1a	Same-taxonomy	ANME 1a-ANME 1a
denovo1529417	denovo2361204	0.120366	ANME 1a	ANME 1a	Same-taxonomy	ANME 1a-ANME 1a
denovo1565500	denovo2361204	0.214549	ANME 1a	ANME 1a	Same-taxonomy	ANME 1a-ANME 1a
denovo1580771	denovo2361204	0.202302	ANME 1a	ANME 1a	Same-taxonomy	ANME 1a-ANME 1a
denovo1674781	denovo2361204	0.439585	ANME 1a	ANME 1a	Same-taxonomy	ANME 1a-ANME 1a
denovo1722966	denovo2361204	0.344496	ANME 1a	ANME 1a	Same-taxonomy	ANME 1a-ANME 1a
denovo1757640	denovo2361204	0.183409	ANME 1a	ANME 1a	Same-taxonomy	ANME 1a-ANME 1a
denovo1827500	denovo2361204	0.298093	ANME 1a	ANME 1a	Same-taxonomy	ANME 1a-ANME 1a
denovo1887081	denovo2361204	0.536555	ANME 1a	ANME 1a	Same-taxonomy	ANME 1a-ANME 1a
denovo2014720	denovo2361204	0.162768	ANME 1a	ANME 1a	Same-taxonomy	ANME 1a-ANME 1a
denovo2202194	denovo2361204	0.488716	ANME 1a	ANME 1a	Same-taxonomy	ANME 1a-ANME 1a
denovo2214016	denovo2361204	0.282278	ANME 1a	ANME 1a	Same-taxonomy	ANME 1a-ANME 1a
denovo2278518	denovo2361204	0.105493	ANME 1a	ANME 1a	Same-taxonomy	ANME 1a-ANME 1a
denovo2344428	denovo2361204	0.325536	ANME 1a	ANME 1a	Same-taxonomy	ANME 1a-ANME 1a
denovo2654391	denovo2407633	0.135923	ANME 1	ANME 1a	ANME-ANME	ANME 1-ANME 1a
denovo6511	denovo2407633	0.108126	ANME 1	ANME 1a	ANME-ANME	ANME 1-ANME 1a
denovo237060	denovo2407633	0.0975917	ANME 1	ANME 1a	ANME-ANME	ANME 1-ANME 1a
denovo1471039	denovo2407633	0.0767913	ANME 1	ANME 1a	ANME-ANME	ANME 1-ANME 1a
denovo1521458	denovo2407633	0.0977663	ANME 1	ANME 1a	ANME-ANME	ANME 1-ANME 1a
denovo1609482	denovo2407633	0.0772123	ANME 1	ANME 1a	ANME-ANME	ANME 1-ANME 1a
denovo2581227	denovo2407633	0.102313	ANME 1	ANME 1a	ANME-ANME	ANME 1-ANME 1a
denovo2660795	denovo2407633	0.0852456	ANME 1	ANME 1a	ANME-ANME	ANME 1-ANME 1a
denovo3046615	denovo2407633	0.10759	ANME 1	ANME 1a	ANME-ANME	ANME 1-ANME 1a
denovo1972941	denovo2407633	0.111638	ANME 1a	ANME 1a	Same-taxonomy	ANME 1a-ANME 1a
denovo215086	denovo2407633	0.0754521	ANME 1a	ANME 1a	Same-taxonomy	ANME 1a-ANME 1a
denovo1944548	denovo2407633	0.134286	ANME 1a	ANME 1a	Same-taxonomy	ANME 1a-ANME 1a
denovo70235	denovo2407633	0.101371	ANME 1a	ANME 1a	Same-taxonomy	ANME 1a-ANME 1a
denovo194854	denovo2407633	0.0930489	ANME 1a	ANME 1a	Same-taxonomy	ANME 1a-ANME 1a
denovo385228	denovo2407633	0.073323	ANME 1a	ANME 1a	Same-taxonomy	ANME 1a-ANME 1a
denovo662621	denovo2407633	0.0719138	ANME 1a	ANME 1a	Same-taxonomy	ANME 1a-ANME 1a
denovo702402	denovo2407633	0.0785258	ANME 1a	ANME 1a	Same-taxonomy	ANME 1a-ANME 1a
denovo943920	denovo2407633	0.0732398	ANME 1a	ANME 1a	Same-taxonomy	ANME 1a-ANME 1a
denovo1565500	denovo2407633	0.0904433	ANME 1a	ANME 1a	Same-taxonomy	ANME 1a-ANME 1a
denovo1580771	denovo2407633	0.120834	ANME 1a	ANME 1a	Same-taxonomy	ANME 1a-ANME 1a
denovo1674781	denovo2407633	0.100727	ANME 1a	ANME 1a	Same-taxonomy	ANME 1a-ANME 1a
denovo1722966	denovo2407633	0.100725	ANME 1a	ANME 1a	Same-taxonomy	ANME 1a-ANME 1a
denovo1827500	denovo2407633	0.0686767	ANME 1a	ANME 1a	Same-taxonomy	ANME 1a-ANME 1a
denovo1887081	denovo2407633	0.109613	ANME 1a	ANME 1a	Same-taxonomy	ANME 1a-ANME 1a
denovo2202194	denovo2407633	0.134676	ANME 1a	ANME 1a	Same-taxonomy	ANME 1a-ANME 1a
denovo2278518	denovo2407633	0.0598803	ANME 1a	ANME 1a	Same-taxonomy	ANME 1a-ANME 1a
denovo2361204	denovo2407633	0.0955446	ANME 1a	ANME 1a	Same-taxonomy	ANME 1a-ANME 1a
denovo2654391	denovo2410692	0.121265	ANME 1	ANME 1a	ANME-ANME	ANME 1-ANME 1a
denovo229103	denovo2410692	0.0905537	ANME 1	ANME 1a	ANME-ANME	ANME 1-ANME 1a
denovo237060	denovo2410692	0.25235	ANME 1	ANME 1a	ANME-ANME	ANME 1-ANME 1a
denovo1471039	denovo2410692	0.108965	ANME 1	ANME 1a	ANME-ANME	ANME 1-ANME 1a
denovo1486026	denovo2410692	0.134585	ANME 1	ANME 1a	ANME-ANME	ANME 1-ANME 1a
denovo1521458	denovo2410692	0.0964939	ANME 1	ANME 1a	ANME-ANME	ANME 1-ANME 1a
denovo1845434	denovo2410692	0.0720947	ANME 1	ANME 1a	ANME-ANME	ANME 1-ANME 1a
denovo1887351	denovo2410692	0.0701044	ANME 1	ANME 1a	ANME-ANME	ANME 1-ANME 1a
denovo2032302	denovo2410692	0.170168	ANME 1	ANME 1a	ANME-ANME	ANME 1-ANME 1a
denovo2581227	denovo2410692	0.0769293	ANME 1	ANME 1a	ANME-ANME	ANME 1-ANME 1a
denovo1972941	denovo2410692	0.349258	ANME 1a	ANME 1a	Same-taxonomy	ANME 1a-ANME 1a
denovo215086	denovo2410692	0.253376	ANME 1a	ANME 1a	Same-taxonomy	ANME 1a-ANME 1a
denovo1944548	denovo2410692	0.341882	ANME 1a	ANME 1a	Same-taxonomy	ANME 1a-ANME 1a
denovo70235	denovo2410692	0.299414	ANME 1a	ANME 1a	Same-taxonomy	ANME 1a-ANME 1a
denovo140816	denovo2410692	0.105611	ANME 1a	ANME 1a	Same-taxonomy	ANME 1a-ANME 1a
denovo194854	denovo2410692	0.0997321	ANME 1a	ANME 1a	Same-taxonomy	ANME 1a-ANME 1a
denovo214046	denovo2410692	0.148254	ANME 1a	ANME 1a	Same-taxonomy	ANME 1a-ANME 1a
denovo238244	denovo2410692	0.213124	ANME 1a	ANME 1a	Same-taxonomy	ANME 1a-ANME 1a
denovo399481	denovo2410692	0.239576	ANME 1a	ANME 1a	Same-taxonomy	ANME 1a-ANME 1a
denovo567811	denovo2410692	0.179325	ANME 1a	ANME 1a	Same-taxonomy	ANME 1a-ANME 1a
denovo662621	denovo2410692	0.0778057	ANME 1a	ANME 1a	Same-taxonomy	ANME 1a-ANME 1a
denovo702402	denovo2410692	0.158385	ANME 1a	ANME 1a	Same-taxonomy	ANME 1a-ANME 1a
denovo715406	denovo2410692	0.0800333	ANME 1a	ANME 1a	Same-taxonomy	ANME 1a-ANME 1a
denovo730970	denovo2410692	0.0652856	ANME 1a	ANME 1a	Same-taxonomy	ANME 1a-ANME 1a
denovo760774	denovo2410692	0.175911	ANME 1a	ANME 1a	Same-taxonomy	ANME 1a-ANME 1a
denovo831280	denovo2410692	0.0894701	ANME 1a	ANME 1a	Same-taxonomy	ANME 1a-ANME 1a
denovo885417	denovo2410692	0.140529	ANME 1a	ANME 1a	Same-taxonomy	ANME 1a-ANME 1a
denovo943920	denovo2410692	0.292713	ANME 1a	ANME 1a	Same-taxonomy	ANME 1a-ANME 1a
denovo1004949	denovo2410692	0.218596	ANME 1a	ANME 1a	Same-taxonomy	ANME 1a-ANME 1a
denovo1007747	denovo2410692	0.205862	ANME 1a	ANME 1a	Same-taxonomy	ANME 1a-ANME 1a
denovo1203223	denovo2410692	0.132587	ANME 1a	ANME 1a	Same-taxonomy	ANME 1a-ANME 1a
denovo1232909	denovo2410692	0.223624	ANME 1a	ANME 1a	Same-taxonomy	ANME 1a-ANME 1a
denovo1258560	denovo2410692	0.171951	ANME 1a	ANME 1a	Same-taxonomy	ANME 1a-ANME 1a
denovo1415431	denovo2410692	0.0546496	ANME 1a	ANME 1a	Same-taxonomy	ANME 1a-ANME 1a
denovo1460528	denovo2410692	0.178652	ANME 1a	ANME 1a	Same-taxonomy	ANME 1a-ANME 1a
denovo1466088	denovo2410692	0.206191	ANME 1a	ANME 1a	Same-taxonomy	ANME 1a-ANME 1a
denovo1472900	denovo2410692	0.180362	ANME 1a	ANME 1a	Same-taxonomy	ANME 1a-ANME 1a
denovo1484389	denovo2410692	0.195007	ANME 1a	ANME 1a	Same-taxonomy	ANME 1a-ANME 1a
denovo1517258	denovo2410692	0.26522	ANME 1a	ANME 1a	Same-taxonomy	ANME 1a-ANME 1a
denovo1565500	denovo2410692	0.138688	ANME 1a	ANME 1a	Same-taxonomy	ANME 1a-ANME 1a
denovo1580771	denovo2410692	0.102684	ANME 1a	ANME 1a	Same-taxonomy	ANME 1a-ANME 1a
denovo1674781	denovo2410692	0.289874	ANME 1a	ANME 1a	Same-taxonomy	ANME 1a-ANME 1a
denovo1722966	denovo2410692	0.250378	ANME 1a	ANME 1a	Same-taxonomy	ANME 1a-ANME 1a
denovo1757640	denovo2410692	0.146217	ANME 1a	ANME 1a	Same-taxonomy	ANME 1a-ANME 1a
denovo1827500	denovo2410692	0.191353	ANME 1a	ANME 1a	Same-taxonomy	ANME 1a-ANME 1a
denovo1887081	denovo2410692	0.339204	ANME 1a	ANME 1a	Same-taxonomy	ANME 1a-ANME 1a
denovo2014720	denovo2410692	0.13118	ANME 1a	ANME 1a	Same-taxonomy	ANME 1a-ANME 1a
denovo2202194	denovo2410692	0.306068	ANME 1a	ANME 1a	Same-taxonomy	ANME 1a-ANME 1a
denovo2214016	denovo2410692	0.141453	ANME 1a	ANME 1a	Same-taxonomy	ANME 1a-ANME 1a
denovo2278518	denovo2410692	0.0668548	ANME 1a	ANME 1a	Same-taxonomy	ANME 1a-ANME 1a
denovo2344428	denovo2410692	0.230924	ANME 1a	ANME 1a	Same-taxonomy	ANME 1a-ANME 1a
denovo2361204	denovo2410692	0.299841	ANME 1a	ANME 1a	Same-taxonomy	ANME 1a-ANME 1a
denovo2654391	denovo2474816	0.187113	ANME 1	ANME 1a	ANME-ANME	ANME 1-ANME 1a
denovo6511	denovo2474816	0.137315	ANME 1	ANME 1a	ANME-ANME	ANME 1-ANME 1a
denovo229103	denovo2474816	0.126357	ANME 1	ANME 1a	ANME-ANME	ANME 1-ANME 1a
denovo237060	denovo2474816	0.451841	ANME 1	ANME 1a	ANME-ANME	ANME 1-ANME 1a
denovo282151	denovo2474816	0.109085	ANME 1	ANME 1a	ANME-ANME	ANME 1-ANME 1a
denovo337572	denovo2474816	0.13405	ANME 1	ANME 1a	ANME-ANME	ANME 1-ANME 1a
denovo719882	denovo2474816	0.124695	ANME 1	ANME 1a	ANME-ANME	ANME 1-ANME 1a
denovo868568	denovo2474816	0.0971823	ANME 1	ANME 1a	ANME-ANME	ANME 1-ANME 1a
denovo1047875	denovo2474816	0.100995	ANME 1	ANME 1a	ANME-ANME	ANME 1-ANME 1a
denovo1471039	denovo2474816	0.229089	ANME 1	ANME 1a	ANME-ANME	ANME 1-ANME 1a
denovo1486026	denovo2474816	0.279833	ANME 1	ANME 1a	ANME-ANME	ANME 1-ANME 1a
denovo1521458	denovo2474816	0.154856	ANME 1	ANME 1a	ANME-ANME	ANME 1-ANME 1a
denovo1845434	denovo2474816	0.175525	ANME 1	ANME 1a	ANME-ANME	ANME 1-ANME 1a
denovo1887351	denovo2474816	0.107177	ANME 1	ANME 1a	ANME-ANME	ANME 1-ANME 1a
denovo2032302	denovo2474816	0.22499	ANME 1	ANME 1a	ANME-ANME	ANME 1-ANME 1a
denovo2581227	denovo2474816	0.147361	ANME 1	ANME 1a	ANME-ANME	ANME 1-ANME 1a
denovo2660795	denovo2474816	0.0678492	ANME 1	ANME 1a	ANME-ANME	ANME 1-ANME 1a
denovo1972941	denovo2474816	0.764951	ANME 1a	ANME 1a	Same-taxonomy	ANME 1a-ANME 1a
denovo215086	denovo2474816	0.45148	ANME 1a	ANME 1a	Same-taxonomy	ANME 1a-ANME 1a
denovo1944548	denovo2474816	0.582192	ANME 1a	ANME 1a	Same-taxonomy	ANME 1a-ANME 1a
denovo70235	denovo2474816	0.590627	ANME 1a	ANME 1a	Same-taxonomy	ANME 1a-ANME 1a
denovo140816	denovo2474816	0.163832	ANME 1a	ANME 1a	Same-taxonomy	ANME 1a-ANME 1a
denovo194854	denovo2474816	0.111744	ANME 1a	ANME 1a	Same-taxonomy	ANME 1a-ANME 1a
denovo214046	denovo2474816	0.277503	ANME 1a	ANME 1a	Same-taxonomy	ANME 1a-ANME 1a
denovo238244	denovo2474816	0.437373	ANME 1a	ANME 1a	Same-taxonomy	ANME 1a-ANME 1a
denovo399481	denovo2474816	0.423638	ANME 1a	ANME 1a	Same-taxonomy	ANME 1a-ANME 1a
denovo567811	denovo2474816	0.342314	ANME 1a	ANME 1a	Same-taxonomy	ANME 1a-ANME 1a
denovo662621	denovo2474816	0.106254	ANME 1a	ANME 1a	Same-taxonomy	ANME 1a-ANME 1a
denovo702402	denovo2474816	0.364089	ANME 1a	ANME 1a	Same-taxonomy	ANME 1a-ANME 1a
denovo715406	denovo2474816	0.139861	ANME 1a	ANME 1a	Same-taxonomy	ANME 1a-ANME 1a
denovo760774	denovo2474816	0.291528	ANME 1a	ANME 1a	Same-taxonomy	ANME 1a-ANME 1a
denovo831280	denovo2474816	0.128379	ANME 1a	ANME 1a	Same-taxonomy	ANME 1a-ANME 1a
denovo885417	denovo2474816	0.278155	ANME 1a	ANME 1a	Same-taxonomy	ANME 1a-ANME 1a
denovo943920	denovo2474816	0.584629	ANME 1a	ANME 1a	Same-taxonomy	ANME 1a-ANME 1a
denovo1004949	denovo2474816	0.428884	ANME 1a	ANME 1a	Same-taxonomy	ANME 1a-ANME 1a
denovo1007747	denovo2474816	0.352811	ANME 1a	ANME 1a	Same-taxonomy	ANME 1a-ANME 1a
denovo1203223	denovo2474816	0.195368	ANME 1a	ANME 1a	Same-taxonomy	ANME 1a-ANME 1a
denovo1232909	denovo2474816	0.328066	ANME 1a	ANME 1a	Same-taxonomy	ANME 1a-ANME 1a
denovo1258560	denovo2474816	0.275204	ANME 1a	ANME 1a	Same-taxonomy	ANME 1a-ANME 1a
denovo1415431	denovo2474816	0.0846207	ANME 1a	ANME 1a	Same-taxonomy	ANME 1a-ANME 1a
denovo1460528	denovo2474816	0.333019	ANME 1a	ANME 1a	Same-taxonomy	ANME 1a-ANME 1a
denovo1466088	denovo2474816	0.328765	ANME 1a	ANME 1a	Same-taxonomy	ANME 1a-ANME 1a
denovo1472900	denovo2474816	0.303649	ANME 1a	ANME 1a	Same-taxonomy	ANME 1a-ANME 1a
denovo1484389	denovo2474816	0.310834	ANME 1a	ANME 1a	Same-taxonomy	ANME 1a-ANME 1a
denovo1517258	denovo2474816	0.477806	ANME 1a	ANME 1a	Same-taxonomy	ANME 1a-ANME 1a
denovo1529417	denovo2474816	0.154495	ANME 1a	ANME 1a	Same-taxonomy	ANME 1a-ANME 1a
denovo1565500	denovo2474816	0.269423	ANME 1a	ANME 1a	Same-taxonomy	ANME 1a-ANME 1a
denovo1580771	denovo2474816	0.166762	ANME 1a	ANME 1a	Same-taxonomy	ANME 1a-ANME 1a
denovo1674781	denovo2474816	0.549773	ANME 1a	ANME 1a	Same-taxonomy	ANME 1a-ANME 1a
denovo1722966	denovo2474816	0.435482	ANME 1a	ANME 1a	Same-taxonomy	ANME 1a-ANME 1a
denovo1757640	denovo2474816	0.275818	ANME 1a	ANME 1a	Same-taxonomy	ANME 1a-ANME 1a
denovo1827500	denovo2474816	0.304239	ANME 1a	ANME 1a	Same-taxonomy	ANME 1a-ANME 1a
denovo1887081	denovo2474816	0.632659	ANME 1a	ANME 1a	Same-taxonomy	ANME 1a-ANME 1a
denovo2014720	denovo2474816	0.190855	ANME 1a	ANME 1a	Same-taxonomy	ANME 1a-ANME 1a
denovo2202194	denovo2474816	0.56763	ANME 1a	ANME 1a	Same-taxonomy	ANME 1a-ANME 1a
denovo2214016	denovo2474816	0.334954	ANME 1a	ANME 1a	Same-taxonomy	ANME 1a-ANME 1a
denovo2278518	denovo2474816	0.155714	ANME 1a	ANME 1a	Same-taxonomy	ANME 1a-ANME 1a
denovo2344428	denovo2474816	0.500372	ANME 1a	ANME 1a	Same-taxonomy	ANME 1a-ANME 1a
denovo2361204	denovo2474816	0.516589	ANME 1a	ANME 1a	Same-taxonomy	ANME 1a-ANME 1a
denovo2407633	denovo2474816	0.104065	ANME 1a	ANME 1a	Same-taxonomy	ANME 1a-ANME 1a
denovo2410692	denovo2474816	0.316373	ANME 1a	ANME 1a	Same-taxonomy	ANME 1a-ANME 1a
denovo2654391	denovo2585242	0.144743	ANME 1	ANME 1a	ANME-ANME	ANME 1-ANME 1a
denovo6511	denovo2585242	0.0843389	ANME 1	ANME 1a	ANME-ANME	ANME 1-ANME 1a
denovo229103	denovo2585242	0.0904442	ANME 1	ANME 1a	ANME-ANME	ANME 1-ANME 1a
denovo237060	denovo2585242	0.262951	ANME 1	ANME 1a	ANME-ANME	ANME 1-ANME 1a
denovo719882	denovo2585242	0.0982203	ANME 1	ANME 1a	ANME-ANME	ANME 1-ANME 1a
denovo1471039	denovo2585242	0.138183	ANME 1	ANME 1a	ANME-ANME	ANME 1-ANME 1a
denovo1486026	denovo2585242	0.142664	ANME 1	ANME 1a	ANME-ANME	ANME 1-ANME 1a
denovo1521458	denovo2585242	0.101627	ANME 1	ANME 1a	ANME-ANME	ANME 1-ANME 1a
denovo1845434	denovo2585242	0.0763959	ANME 1	ANME 1a	ANME-ANME	ANME 1-ANME 1a
denovo1887351	denovo2585242	0.0774191	ANME 1	ANME 1a	ANME-ANME	ANME 1-ANME 1a
denovo2032302	denovo2585242	0.152931	ANME 1	ANME 1a	ANME-ANME	ANME 1-ANME 1a
denovo2581227	denovo2585242	0.129328	ANME 1	ANME 1a	ANME-ANME	ANME 1-ANME 1a
denovo2660795	denovo2585242	0.0673918	ANME 1	ANME 1a	ANME-ANME	ANME 1-ANME 1a
denovo1972941	denovo2585242	0.356726	ANME 1a	ANME 1a	Same-taxonomy	ANME 1a-ANME 1a
denovo215086	denovo2585242	0.255781	ANME 1a	ANME 1a	Same-taxonomy	ANME 1a-ANME 1a
denovo1944548	denovo2585242	0.370277	ANME 1a	ANME 1a	Same-taxonomy	ANME 1a-ANME 1a
denovo70235	denovo2585242	0.292248	ANME 1a	ANME 1a	Same-taxonomy	ANME 1a-ANME 1a
denovo140816	denovo2585242	0.107155	ANME 1a	ANME 1a	Same-taxonomy	ANME 1a-ANME 1a
denovo214046	denovo2585242	0.139198	ANME 1a	ANME 1a	Same-taxonomy	ANME 1a-ANME 1a
denovo238244	denovo2585242	0.233223	ANME 1a	ANME 1a	Same-taxonomy	ANME 1a-ANME 1a
denovo399481	denovo2585242	0.261556	ANME 1a	ANME 1a	Same-taxonomy	ANME 1a-ANME 1a
denovo567811	denovo2585242	0.223905	ANME 1a	ANME 1a	Same-taxonomy	ANME 1a-ANME 1a
denovo702402	denovo2585242	0.221728	ANME 1a	ANME 1a	Same-taxonomy	ANME 1a-ANME 1a
denovo760774	denovo2585242	0.171519	ANME 1a	ANME 1a	Same-taxonomy	ANME 1a-ANME 1a
denovo831280	denovo2585242	0.0703775	ANME 1a	ANME 1a	Same-taxonomy	ANME 1a-ANME 1a
denovo885417	denovo2585242	0.161524	ANME 1a	ANME 1a	Same-taxonomy	ANME 1a-ANME 1a
denovo943920	denovo2585242	0.31102	ANME 1a	ANME 1a	Same-taxonomy	ANME 1a-ANME 1a
denovo1004949	denovo2585242	0.224234	ANME 1a	ANME 1a	Same-taxonomy	ANME 1a-ANME 1a
denovo1007747	denovo2585242	0.190783	ANME 1a	ANME 1a	Same-taxonomy	ANME 1a-ANME 1a
denovo1203223	denovo2585242	0.0860752	ANME 1a	ANME 1a	Same-taxonomy	ANME 1a-ANME 1a
denovo1232909	denovo2585242	0.194546	ANME 1a	ANME 1a	Same-taxonomy	ANME 1a-ANME 1a
denovo1258560	denovo2585242	0.167431	ANME 1a	ANME 1a	Same-taxonomy	ANME 1a-ANME 1a
denovo1460528	denovo2585242	0.185648	ANME 1a	ANME 1a	Same-taxonomy	ANME 1a-ANME 1a
denovo1466088	denovo2585242	0.210398	ANME 1a	ANME 1a	Same-taxonomy	ANME 1a-ANME 1a
denovo1472900	denovo2585242	0.18143	ANME 1a	ANME 1a	Same-taxonomy	ANME 1a-ANME 1a
denovo1484389	denovo2585242	0.174284	ANME 1a	ANME 1a	Same-taxonomy	ANME 1a-ANME 1a
denovo1517258	denovo2585242	0.234569	ANME 1a	ANME 1a	Same-taxonomy	ANME 1a-ANME 1a
denovo1529417	denovo2585242	0.106879	ANME 1a	ANME 1a	Same-taxonomy	ANME 1a-ANME 1a
denovo1565500	denovo2585242	0.147902	ANME 1a	ANME 1a	Same-taxonomy	ANME 1a-ANME 1a
denovo1580771	denovo2585242	0.105244	ANME 1a	ANME 1a	Same-taxonomy	ANME 1a-ANME 1a
denovo1674781	denovo2585242	0.312471	ANME 1a	ANME 1a	Same-taxonomy	ANME 1a-ANME 1a
denovo1722966	denovo2585242	0.253684	ANME 1a	ANME 1a	Same-taxonomy	ANME 1a-ANME 1a
denovo1757640	denovo2585242	0.1586	ANME 1a	ANME 1a	Same-taxonomy	ANME 1a-ANME 1a
denovo1827500	denovo2585242	0.186032	ANME 1a	ANME 1a	Same-taxonomy	ANME 1a-ANME 1a
denovo1887081	denovo2585242	0.354745	ANME 1a	ANME 1a	Same-taxonomy	ANME 1a-ANME 1a
denovo2014720	denovo2585242	0.123256	ANME 1a	ANME 1a	Same-taxonomy	ANME 1a-ANME 1a
denovo2202194	denovo2585242	0.354588	ANME 1a	ANME 1a	Same-taxonomy	ANME 1a-ANME 1a
denovo2214016	denovo2585242	0.169897	ANME 1a	ANME 1a	Same-taxonomy	ANME 1a-ANME 1a
denovo2344428	denovo2585242	0.253349	ANME 1a	ANME 1a	Same-taxonomy	ANME 1a-ANME 1a
denovo2361204	denovo2585242	0.32188	ANME 1a	ANME 1a	Same-taxonomy	ANME 1a-ANME 1a
denovo2407633	denovo2585242	0.0988703	ANME 1a	ANME 1a	Same-taxonomy	ANME 1a-ANME 1a
denovo2410692	denovo2585242	0.223174	ANME 1a	ANME 1a	Same-taxonomy	ANME 1a-ANME 1a
denovo2474816	denovo2585242	0.358976	ANME 1a	ANME 1a	Same-taxonomy	ANME 1a-ANME 1a
denovo2654391	denovo2629383	0.13868	ANME 1	ANME 1a	ANME-ANME	ANME 1-ANME 1a
denovo6511	denovo2629383	0.0880795	ANME 1	ANME 1a	ANME-ANME	ANME 1-ANME 1a
denovo174310	denovo2629383	0.0861766	ANME 1	ANME 1a	ANME-ANME	ANME 1-ANME 1a
denovo237060	denovo2629383	0.0602191	ANME 1	ANME 1a	ANME-ANME	ANME 1-ANME 1a
denovo337572	denovo2629383	0.0953008	ANME 1	ANME 1a	ANME-ANME	ANME 1-ANME 1a
denovo868568	denovo2629383	0.0845828	ANME 1	ANME 1a	ANME-ANME	ANME 1-ANME 1a
denovo1047875	denovo2629383	0.0701692	ANME 1	ANME 1a	ANME-ANME	ANME 1-ANME 1a
denovo1138908	denovo2629383	0.0738005	ANME 1	ANME 1a	ANME-ANME	ANME 1-ANME 1a
denovo1208117	denovo2629383	0.0519578	ANME 1	ANME 1a	ANME-ANME	ANME 1-ANME 1a
denovo1471039	denovo2629383	0.0677638	ANME 1	ANME 1a	ANME-ANME	ANME 1-ANME 1a
denovo1521458	denovo2629383	0.142176	ANME 1	ANME 1a	ANME-ANME	ANME 1-ANME 1a
denovo1708582	denovo2629383	0.100617	ANME 1	ANME 1a	ANME-ANME	ANME 1-ANME 1a
denovo1887351	denovo2629383	0.0800246	ANME 1	ANME 1a	ANME-ANME	ANME 1-ANME 1a
denovo2581227	denovo2629383	0.105809	ANME 1	ANME 1a	ANME-ANME	ANME 1-ANME 1a
denovo2660795	denovo2629383	0.0930655	ANME 1	ANME 1a	ANME-ANME	ANME 1-ANME 1a
denovo2914331	denovo2629383	0.0591205	ANME 1	ANME 1a	ANME-ANME	ANME 1-ANME 1a
denovo70235	denovo2629383	0.0746833	ANME 1a	ANME 1a	Same-taxonomy	ANME 1a-ANME 1a
denovo140816	denovo2629383	0.107534	ANME 1a	ANME 1a	Same-taxonomy	ANME 1a-ANME 1a
denovo194854	denovo2629383	0.0866608	ANME 1a	ANME 1a	Same-taxonomy	ANME 1a-ANME 1a
denovo385228	denovo2629383	0.132022	ANME 1a	ANME 1a	Same-taxonomy	ANME 1a-ANME 1a
denovo1580771	denovo2629383	0.121279	ANME 1a	ANME 1a	Same-taxonomy	ANME 1a-ANME 1a
denovo1674781	denovo2629383	0.084203	ANME 1a	ANME 1a	Same-taxonomy	ANME 1a-ANME 1a
denovo2202194	denovo2629383	0.0746564	ANME 1a	ANME 1a	Same-taxonomy	ANME 1a-ANME 1a
denovo2361204	denovo2629383	0.0922306	ANME 1a	ANME 1a	Same-taxonomy	ANME 1a-ANME 1a
denovo2474816	denovo2629383	0.068658	ANME 1a	ANME 1a	Same-taxonomy	ANME 1a-ANME 1a
denovo2585242	denovo2629383	0.073705	ANME 1a	ANME 1a	Same-taxonomy	ANME 1a-ANME 1a
denovo237060	denovo2758305	0.191698	ANME 1	ANME 1a	ANME-ANME	ANME 1-ANME 1a
denovo1471039	denovo2758305	0.0686149	ANME 1	ANME 1a	ANME-ANME	ANME 1-ANME 1a
denovo1486026	denovo2758305	0.1456	ANME 1	ANME 1a	ANME-ANME	ANME 1-ANME 1a
denovo2032302	denovo2758305	0.112342	ANME 1	ANME 1a	ANME-ANME	ANME 1-ANME 1a
denovo1972941	denovo2758305	0.24582	ANME 1a	ANME 1a	Same-taxonomy	ANME 1a-ANME 1a
denovo215086	denovo2758305	0.199951	ANME 1a	ANME 1a	Same-taxonomy	ANME 1a-ANME 1a
denovo1944548	denovo2758305	0.238229	ANME 1a	ANME 1a	Same-taxonomy	ANME 1a-ANME 1a
denovo70235	denovo2758305	0.220587	ANME 1a	ANME 1a	Same-taxonomy	ANME 1a-ANME 1a
denovo214046	denovo2758305	0.167946	ANME 1a	ANME 1a	Same-taxonomy	ANME 1a-ANME 1a
denovo238244	denovo2758305	0.189866	ANME 1a	ANME 1a	Same-taxonomy	ANME 1a-ANME 1a
denovo399481	denovo2758305	0.157726	ANME 1a	ANME 1a	Same-taxonomy	ANME 1a-ANME 1a
denovo567811	denovo2758305	0.152381	ANME 1a	ANME 1a	Same-taxonomy	ANME 1a-ANME 1a
denovo702402	denovo2758305	0.13758	ANME 1a	ANME 1a	Same-taxonomy	ANME 1a-ANME 1a
denovo760774	denovo2758305	0.13778	ANME 1a	ANME 1a	Same-taxonomy	ANME 1a-ANME 1a
denovo831280	denovo2758305	0.0904242	ANME 1a	ANME 1a	Same-taxonomy	ANME 1a-ANME 1a
denovo885417	denovo2758305	0.126265	ANME 1a	ANME 1a	Same-taxonomy	ANME 1a-ANME 1a
denovo943920	denovo2758305	0.261055	ANME 1a	ANME 1a	Same-taxonomy	ANME 1a-ANME 1a
denovo1004949	denovo2758305	0.153498	ANME 1a	ANME 1a	Same-taxonomy	ANME 1a-ANME 1a
denovo1007747	denovo2758305	0.184161	ANME 1a	ANME 1a	Same-taxonomy	ANME 1a-ANME 1a
denovo1203223	denovo2758305	0.112159	ANME 1a	ANME 1a	Same-taxonomy	ANME 1a-ANME 1a
denovo1232909	denovo2758305	0.143962	ANME 1a	ANME 1a	Same-taxonomy	ANME 1a-ANME 1a
denovo1258560	denovo2758305	0.144875	ANME 1a	ANME 1a	Same-taxonomy	ANME 1a-ANME 1a
denovo1460528	denovo2758305	0.110263	ANME 1a	ANME 1a	Same-taxonomy	ANME 1a-ANME 1a
denovo1466088	denovo2758305	0.166069	ANME 1a	ANME 1a	Same-taxonomy	ANME 1a-ANME 1a
denovo1472900	denovo2758305	0.108633	ANME 1a	ANME 1a	Same-taxonomy	ANME 1a-ANME 1a
denovo1484389	denovo2758305	0.125377	ANME 1a	ANME 1a	Same-taxonomy	ANME 1a-ANME 1a
denovo1517258	denovo2758305	0.2008	ANME 1a	ANME 1a	Same-taxonomy	ANME 1a-ANME 1a
denovo1529417	denovo2758305	0.109283	ANME 1a	ANME 1a	Same-taxonomy	ANME 1a-ANME 1a
denovo1565500	denovo2758305	0.0866462	ANME 1a	ANME 1a	Same-taxonomy	ANME 1a-ANME 1a
denovo1674781	denovo2758305	0.175251	ANME 1a	ANME 1a	Same-taxonomy	ANME 1a-ANME 1a
denovo1722966	denovo2758305	0.197609	ANME 1a	ANME 1a	Same-taxonomy	ANME 1a-ANME 1a
denovo1757640	denovo2758305	0.145812	ANME 1a	ANME 1a	Same-taxonomy	ANME 1a-ANME 1a
denovo1827500	denovo2758305	0.104124	ANME 1a	ANME 1a	Same-taxonomy	ANME 1a-ANME 1a
denovo1887081	denovo2758305	0.229864	ANME 1a	ANME 1a	Same-taxonomy	ANME 1a-ANME 1a
denovo2014720	denovo2758305	0.129068	ANME 1a	ANME 1a	Same-taxonomy	ANME 1a-ANME 1a
denovo2202194	denovo2758305	0.200001	ANME 1a	ANME 1a	Same-taxonomy	ANME 1a-ANME 1a
denovo2214016	denovo2758305	0.139603	ANME 1a	ANME 1a	Same-taxonomy	ANME 1a-ANME 1a
denovo2344428	denovo2758305	0.161497	ANME 1a	ANME 1a	Same-taxonomy	ANME 1a-ANME 1a
denovo2361204	denovo2758305	0.21038	ANME 1a	ANME 1a	Same-taxonomy	ANME 1a-ANME 1a
denovo2410692	denovo2758305	0.115777	ANME 1a	ANME 1a	Same-taxonomy	ANME 1a-ANME 1a
denovo2474816	denovo2758305	0.243728	ANME 1a	ANME 1a	Same-taxonomy	ANME 1a-ANME 1a
denovo2585242	denovo2758305	0.142101	ANME 1a	ANME 1a	Same-taxonomy	ANME 1a-ANME 1a
denovo2654391	denovo2799678	0.160682	ANME 1	ANME 1a	ANME-ANME	ANME 1-ANME 1a
denovo6511	denovo2799678	0.135354	ANME 1	ANME 1a	ANME-ANME	ANME 1-ANME 1a
denovo174310	denovo2799678	0.0954195	ANME 1	ANME 1a	ANME-ANME	ANME 1-ANME 1a
denovo337572	denovo2799678	0.131062	ANME 1	ANME 1a	ANME-ANME	ANME 1-ANME 1a
denovo868568	denovo2799678	0.0976319	ANME 1	ANME 1a	ANME-ANME	ANME 1-ANME 1a
denovo1047875	denovo2799678	0.0967292	ANME 1	ANME 1a	ANME-ANME	ANME 1-ANME 1a
denovo1208117	denovo2799678	0.0714829	ANME 1	ANME 1a	ANME-ANME	ANME 1-ANME 1a
denovo1471039	denovo2799678	0.103513	ANME 1	ANME 1a	ANME-ANME	ANME 1-ANME 1a
denovo1521458	denovo2799678	0.163298	ANME 1	ANME 1a	ANME-ANME	ANME 1-ANME 1a
denovo1609482	denovo2799678	0.0943115	ANME 1	ANME 1a	ANME-ANME	ANME 1-ANME 1a
denovo1708582	denovo2799678	0.0837308	ANME 1	ANME 1a	ANME-ANME	ANME 1-ANME 1a
denovo1845434	denovo2799678	0.0537227	ANME 1	ANME 1a	ANME-ANME	ANME 1-ANME 1a
denovo1887351	denovo2799678	0.130088	ANME 1	ANME 1a	ANME-ANME	ANME 1-ANME 1a
denovo2007465	denovo2799678	0.0707467	ANME 1	ANME 1a	ANME-ANME	ANME 1-ANME 1a
denovo2159145	denovo2799678	0.0923114	ANME 1	ANME 1a	ANME-ANME	ANME 1-ANME 1a
denovo2581227	denovo2799678	0.10943	ANME 1	ANME 1a	ANME-ANME	ANME 1-ANME 1a
denovo2660795	denovo2799678	0.133476	ANME 1	ANME 1a	ANME-ANME	ANME 1-ANME 1a
denovo215086	denovo2799678	0.0604732	ANME 1a	ANME 1a	Same-taxonomy	ANME 1a-ANME 1a
denovo1944548	denovo2799678	0.074038	ANME 1a	ANME 1a	Same-taxonomy	ANME 1a-ANME 1a
denovo70235	denovo2799678	0.0678599	ANME 1a	ANME 1a	Same-taxonomy	ANME 1a-ANME 1a
denovo140816	denovo2799678	0.109869	ANME 1a	ANME 1a	Same-taxonomy	ANME 1a-ANME 1a
denovo194854	denovo2799678	0.10797	ANME 1a	ANME 1a	Same-taxonomy	ANME 1a-ANME 1a
denovo385228	denovo2799678	0.087772	ANME 1a	ANME 1a	Same-taxonomy	ANME 1a-ANME 1a
denovo702402	denovo2799678	0.0874229	ANME 1a	ANME 1a	Same-taxonomy	ANME 1a-ANME 1a
denovo730970	denovo2799678	0.0689297	ANME 1a	ANME 1a	Same-taxonomy	ANME 1a-ANME 1a
denovo1565500	denovo2799678	0.103047	ANME 1a	ANME 1a	Same-taxonomy	ANME 1a-ANME 1a
denovo1580771	denovo2799678	0.132595	ANME 1a	ANME 1a	Same-taxonomy	ANME 1a-ANME 1a
denovo1722966	denovo2799678	0.0789599	ANME 1a	ANME 1a	Same-taxonomy	ANME 1a-ANME 1a
denovo1887081	denovo2799678	0.0916952	ANME 1a	ANME 1a	Same-taxonomy	ANME 1a-ANME 1a
denovo2361204	denovo2799678	0.0860344	ANME 1a	ANME 1a	Same-taxonomy	ANME 1a-ANME 1a
denovo2407633	denovo2799678	0.0849928	ANME 1a	ANME 1a	Same-taxonomy	ANME 1a-ANME 1a
denovo2629383	denovo2799678	0.0999987	ANME 1a	ANME 1a	Same-taxonomy	ANME 1a-ANME 1a
denovo2654391	denovo2817236	0.111641	ANME 1	ANME 1a	ANME-ANME	ANME 1-ANME 1a
denovo229103	denovo2817236	0.0943951	ANME 1	ANME 1a	ANME-ANME	ANME 1-ANME 1a
denovo237060	denovo2817236	0.219371	ANME 1	ANME 1a	ANME-ANME	ANME 1-ANME 1a
denovo1208117	denovo2817236	0.0643413	ANME 1	ANME 1a	ANME-ANME	ANME 1-ANME 1a
denovo1471039	denovo2817236	0.0608141	ANME 1	ANME 1a	ANME-ANME	ANME 1-ANME 1a
denovo1486026	denovo2817236	0.170726	ANME 1	ANME 1a	ANME-ANME	ANME 1-ANME 1a
denovo1521458	denovo2817236	0.120801	ANME 1	ANME 1a	ANME-ANME	ANME 1-ANME 1a
denovo2032302	denovo2817236	0.128406	ANME 1	ANME 1a	ANME-ANME	ANME 1-ANME 1a
denovo2581227	denovo2817236	0.104024	ANME 1	ANME 1a	ANME-ANME	ANME 1-ANME 1a
denovo1972941	denovo2817236	0.303661	ANME 1a	ANME 1a	Same-taxonomy	ANME 1a-ANME 1a
denovo215086	denovo2817236	0.207029	ANME 1a	ANME 1a	Same-taxonomy	ANME 1a-ANME 1a
denovo1944548	denovo2817236	0.274324	ANME 1a	ANME 1a	Same-taxonomy	ANME 1a-ANME 1a
denovo70235	denovo2817236	0.283906	ANME 1a	ANME 1a	Same-taxonomy	ANME 1a-ANME 1a
denovo140816	denovo2817236	0.116336	ANME 1a	ANME 1a	Same-taxonomy	ANME 1a-ANME 1a
denovo194854	denovo2817236	0.103047	ANME 1a	ANME 1a	Same-taxonomy	ANME 1a-ANME 1a
denovo214046	denovo2817236	0.141637	ANME 1a	ANME 1a	Same-taxonomy	ANME 1a-ANME 1a
denovo238244	denovo2817236	0.213671	ANME 1a	ANME 1a	Same-taxonomy	ANME 1a-ANME 1a
denovo399481	denovo2817236	0.236924	ANME 1a	ANME 1a	Same-taxonomy	ANME 1a-ANME 1a
denovo567811	denovo2817236	0.170679	ANME 1a	ANME 1a	Same-taxonomy	ANME 1a-ANME 1a
denovo662621	denovo2817236	0.145931	ANME 1a	ANME 1a	Same-taxonomy	ANME 1a-ANME 1a
denovo702402	denovo2817236	0.164259	ANME 1a	ANME 1a	Same-taxonomy	ANME 1a-ANME 1a
denovo715406	denovo2817236	0.117932	ANME 1a	ANME 1a	Same-taxonomy	ANME 1a-ANME 1a
denovo760774	denovo2817236	0.160665	ANME 1a	ANME 1a	Same-taxonomy	ANME 1a-ANME 1a
denovo885417	denovo2817236	0.174983	ANME 1a	ANME 1a	Same-taxonomy	ANME 1a-ANME 1a
denovo943920	denovo2817236	0.246708	ANME 1a	ANME 1a	Same-taxonomy	ANME 1a-ANME 1a
denovo1004949	denovo2817236	0.170085	ANME 1a	ANME 1a	Same-taxonomy	ANME 1a-ANME 1a
denovo1007747	denovo2817236	0.126682	ANME 1a	ANME 1a	Same-taxonomy	ANME 1a-ANME 1a
denovo1203223	denovo2817236	0.168229	ANME 1a	ANME 1a	Same-taxonomy	ANME 1a-ANME 1a
denovo1232909	denovo2817236	0.18099	ANME 1a	ANME 1a	Same-taxonomy	ANME 1a-ANME 1a
denovo1258560	denovo2817236	0.152378	ANME 1a	ANME 1a	Same-taxonomy	ANME 1a-ANME 1a
denovo1415431	denovo2817236	0.0641753	ANME 1a	ANME 1a	Same-taxonomy	ANME 1a-ANME 1a
denovo1460528	denovo2817236	0.157478	ANME 1a	ANME 1a	Same-taxonomy	ANME 1a-ANME 1a
denovo1466088	denovo2817236	0.172889	ANME 1a	ANME 1a	Same-taxonomy	ANME 1a-ANME 1a
denovo1472900	denovo2817236	0.119288	ANME 1a	ANME 1a	Same-taxonomy	ANME 1a-ANME 1a
denovo1484389	denovo2817236	0.13872	ANME 1a	ANME 1a	Same-taxonomy	ANME 1a-ANME 1a
denovo1517258	denovo2817236	0.226591	ANME 1a	ANME 1a	Same-taxonomy	ANME 1a-ANME 1a
denovo1529417	denovo2817236	0.105268	ANME 1a	ANME 1a	Same-taxonomy	ANME 1a-ANME 1a
denovo1565500	denovo2817236	0.132789	ANME 1a	ANME 1a	Same-taxonomy	ANME 1a-ANME 1a
denovo1580771	denovo2817236	0.104243	ANME 1a	ANME 1a	Same-taxonomy	ANME 1a-ANME 1a
denovo1674781	denovo2817236	0.22604	ANME 1a	ANME 1a	Same-taxonomy	ANME 1a-ANME 1a
denovo1722966	denovo2817236	0.156445	ANME 1a	ANME 1a	Same-taxonomy	ANME 1a-ANME 1a
denovo1757640	denovo2817236	0.139149	ANME 1a	ANME 1a	Same-taxonomy	ANME 1a-ANME 1a
denovo1827500	denovo2817236	0.115143	ANME 1a	ANME 1a	Same-taxonomy	ANME 1a-ANME 1a
denovo1887081	denovo2817236	0.281872	ANME 1a	ANME 1a	Same-taxonomy	ANME 1a-ANME 1a
denovo2014720	denovo2817236	0.112829	ANME 1a	ANME 1a	Same-taxonomy	ANME 1a-ANME 1a
denovo2202194	denovo2817236	0.231193	ANME 1a	ANME 1a	Same-taxonomy	ANME 1a-ANME 1a
denovo2214016	denovo2817236	0.225526	ANME 1a	ANME 1a	Same-taxonomy	ANME 1a-ANME 1a
denovo2278518	denovo2817236	0.127673	ANME 1a	ANME 1a	Same-taxonomy	ANME 1a-ANME 1a
denovo2344428	denovo2817236	0.190717	ANME 1a	ANME 1a	Same-taxonomy	ANME 1a-ANME 1a
denovo2361204	denovo2817236	0.269074	ANME 1a	ANME 1a	Same-taxonomy	ANME 1a-ANME 1a
[truncated: 450,378+ more rows]
