# Supplementary material for: Experimentally-validated correlation analysis reveals new anaerobic methane oxidation partnerships with consortium-level heterogeneity in diazotrophy
Source: ISME J. 2020 Oct 15;15(2):377–96. doi: 10.1038/s41396-020-00757-1 (PMC8027057; doi:10.1038/s41396-020-00757-1)
Supplement: Supplementary file 18 — Supplemental File 1 [file 41396_2020_757_MOESM18_ESM.txt]

>NifH_Dinoroseobacter_shibae_DFL_12
MTLDVPNLKSDYDQRLRDEAAEEPTLEVPQGEPTKKTQIIAIYGKGGIGKSFTLANLSHMMAEQGKRVLLIGCDPKSDTTSLLFGGKACPTIIETSTQKKLAGEEVAIGDVCFKRGGVFAMELGGPEVGRGCGGRGIIHGFELLEKLGFHDWDFDYVLLDFLGDVVCGGFGLPIARDMAQKVILVASNDLQSLYVANNVCSAVEYFRKLGGNVGVAGLVINKDDGTGEAAAFAKSVDIPILAAIPQNDDLRKKSANYQIVGTAQSEWGELFAALGDNVAEAPPMRPAALNQDQLLALFDSKDTGGDVVLEPATMEDMRGKNAKPIESLEVVYDD
>NifH_Roseobacter_denitrificans_OCh_114
MKDEVPNLKDFDKRLRDEAQAEPTLEVPQGEPASKTQIIAIYGKGGIGKSFTLANLSHMMAEQGKRVLLIGCDPKSDTTSLLFGGKACPTIIETSTRKKLAGEEVKIGDVCFKRGGVFAMELGGPEVGRGCGGRGIIHGFELLEKLGFHDWDFDYVLLDFLGDVVCGGFGLPIARDMAQKVILVASNDLQSLYVANNVCSAVEYFRKLGGNVGVAGLVINKDDGTGEAAAFAEAVDIPVLASIPQDDDLRKKSANYQIVGTQESQWGDLFAMLGDNVAVAPPQRPTPLDQDGLLGLFDASETGGDYVLVPATDVDMRGKNAEPKPSLEVVYDDA
>NifH_Desulfosarcina_variabilis_Montpellier
STITTNVSVCMVASGRKVLQIGCDPKHDSTQMLHHGDLQPTVLDLLRANGPAGITREDILKTGYGGVLTIEAGGPEPGIGCAGRGIISMFEILEKLDVITDDIDTILYDVLGDVVCGGFAVPIRKNYAREIYIVTSGEFMSLYAANNICKCIARFASRGNGTLAGIIGNARLNKDWERDLIQEFADSVGARLVGYFPREEIFHDAEVNQRTVMEYQPDHAVAKMFADLAGVVADPPPLVCPTPLDQHGL
>NifH_ANME_sp._ERB4
SSTASNVAAACADDGHSVTIIGCDPKSDSSITLLNGRRIPTVMDLMRQGVELSEENVVYEGYKGVKCIEVGGPEPGVGCAGRGIIVAVTELQKITTVLTESDLVIYDVPGDIVCGGFVAPIRKGLVSEAYIISSGEYMPIYAANNICKGLLKLNMPLSGVICNSRNVPREEEIITEFAGSIGSELVAFIPKDDIVQDCERQGFSVLESAPDSAIADVYRKLAKAIMDCEHSAIPAPMEDDSLRELLN
>NifH_ANME_2b_sp._CONS3730E01UFb2
SSTASNIAAACADEGYKVAIFGCDPKSDSSITLLRGERIPTVMELLQQGVDITEPDVVFEGYKGVKCVEVGGPEPGIGCAGRGIIVAIKMLQKKSSVMTDSDLVIYDVPGDIVCGGFAAPIRKGLVNETYVLTSGEYMPLYAANNICKGFARLNNQLYGVICNSRNALNEEAIVSAFAKELGSELLAFIPKDPIVQSCERAGYSVI
>NifH_ANME_2b_sp._CONS3730F09p3b1
SSTASNIAAACADEGYKVAIFGCDPKSDSSITLLRGERIPTVMELLQQGVDITEPDVVFEGYKGVKCVEVGGPEPGIGCAGRGIIVAIKMLQKKSSVMTDSDLVIYDVPGDIVCGGFAAPIRKGLVNETYVLTSGEYMPLYAANNICKGFARLNNQLYGVICNSRNALNEEAIVSAFAKELGSELLAFIPKDPIVQSCERAGYSVI
>NifH_KR020449.1
SSTASNVAAACADEGYKVMIIGCGPKSDSSITLLGGKRIPTILDLMRSGMDVTEDDVVFEGYNGVKCVEVGGPEPGIGCAGRGIIVAIQKLKKISTAQDECDLIIYDVPGDIVCGGFAM
>NifH_ANME_3_sp._HMMV2
SSTASNVAAACADEGYKVMIIGCDPKSDSSITLLGGKRIPTILDLIRKGVDITEDDVVFDGYNGVKCVEVGGPEPGIGCAGRGIIVAIQKLKKISKVQDECDLVIYDVPGDIVCGGFVAPIRKGLVSEAYVLTSGEYMPLYAANNICRGLSKINTPLSGVICNARNVSREEEIVGKFAEEIGSDLIAFIPKE
>NifH_ANME_3_sp._HMMV
SSTASNVAAACADEGYKVMIIGCDPKSDSSITLLGGKRIPTILDLIRSGVEITENDVVFEGYNGVKCVEVGGPEPGIGCAGRGIIVAIQKLKKISTAQDICDLVIYDVPGDIVCGGFVAPIRKGLVSEAYVLTSGEYMPLYAANNICRGLSKINTPLSGVICNARNVSREEEIVSKFAEEIGSELISFIPKE
>NifH_KR020450.1
SNLSVAFSKLGLKVLQIGCDPKSDSTRNVVGGRILTVLGILRDQGYTREYEIDDFVFKGFGGVTCVEAGGPEPGVGCAGRGILTMVELLEKLGLFEEKWDVIIYDVLGDVVCGGFAM
>NifH_ANME_sp._AMVER431
SVTAANLSAAFSKLGLKVLQIGCDPKSDSTRNVVGGRIPTVLGVLRDRGYTQDYELDDFVFKGFGGVTCVEAGGPEPGVGCAGRGILTMVETLEKLGLFDEEWDVIIYDVLGDVVCGGFAVPIREGYAKTIYIVTSGEFMPLYAANNICKGIAKFGERGGGRLGGIIHNSRGAKDNTGVVREFAESVGSTIIGDIPRSD
>NifH_KR020477.1
STTTQNMAAAMAVCFKKKVMIHGCDPKADATRMIMGGMSQSTVLDTLREFGQENVTVDRVVKEGFGGVRGVESGGPEPGVGCAGRGIITAIDLMEELGGYPDSLEFLFYDVLGDVVCGGFAM
>NifH_KR020478.1
STTTQNLTAALSTMDKRILQIGCDPKADSTRMLVGGIRQPTVLDTLREAGTENVTLEEVVHTGFGGIRCVEAGGPEPGVGCAGRGVITAINLLEELGAYTADLDFVFYDVLGDVVCGGFAM
>NifH_ANME_1_sp._SCGC_AAA252L18
LDNLTAALSTMGKRILQIGCDPKADSTRMLVGGKRQPTVLDTLREVGTENVTLEEVIHTGFGGIKCVKAGGPEPGVGCAGRGVITAINLLEELGAYTDDLDFVFYDVLGDVVCGGFAMPMREGKVREIYIVASGEMMALYAANNICKGIVRFAKQSGIRLGGIICNSRKVDNELELLTAFSERIGSRLVYFVPRDNIVQRAEINKKTVIEYAPESNQAKEYLQLAKNV
>NifH_ANME_1_sp._CONS3730B06UFb1
STTTQNLTAALATMDKKILQIGCDPKADSTRMLVGGVRQPTVLDTLREVGTENVTLEEVVHTGFGGIKCVEAGGPEPGVGCAGRGVITAINLLEELGAYTDDLDFVFYDVLGDVVCGGFAMPMREGKAQEIYIVASGEMMALYAANNICKGIVRFAKQSGIRLGGIICNSRKVDNELELLTAFSERIGSRLVYFVPRDNIVQRAEINKKTVIEYDPESNQADEYLQLAKNVIENDNFVIPRPLEYDELEDLMQES
>NifH_ANME_sp._ERB6
STTTQNLTAALSTMDKRILQIGCDPKADSTRMLVGGKRQPTVLDTLREVGTENVTLEEVIHTGFGGIKCVEAGGPEPGVGCAGRGVITAINLLEELGAYTDDLDFVFYDVLGDVVCGGFAMPMREGKAREIYIVASGEMMALYAANNICKAIVRFAKQSGIRLGGIICNSRKVDNELELLTAFSERIGSRLVYFVPRDNIVQRAEINKKTVIEYAPESNQADEYLQLAKNV
>NifH_ANME_1_sp._CONS3730MDAH03UFb1
STTTQNLTAALSTMDKRILQIGCDPKADSTRMLVGGKRQPTVLDTLREVGTENVTLEEVVHTGFGGIKCVEAGGPEPGVGCAGRGVITAINLLEELGAYTDDLDFVFYDVLGDVVCGGFAMPMREGKAREIYIVASGEMMALYAANNICKAIVRFAKQSGIRLGGIICNSRKVDNELELLTAFSERIGSRLVYFVPRDNIVQRAEINKKTVIEYAPESSQADEYLKLAKSIIENDNFVIPRPLDYDEL
>NifH_ANME_1_sp._CONS3730F07p2b1
STTTQNLTAALSTMDKRILQIGCDPKADSTRMLVGGKRQPTVLDTLREVGTENVTLEEVVHTGFGGIKCVEAGGPEPGVGCAGRGVITAINLLEELGAYTDDLDFVFYDVLGDVVCGGFAMPMREGKAQEIYIVASGEMMALYAANNICKAIVRFAKQSGIRLGGIICNSRKVDNELELLTAFSERIGSRLVYFVPRDNIVQRAEINKKTVIEYAPESSQADEYLKLAKSIIENDNFVIPRPLDYDEL
>NifH_ANME_1_sp._AggC03
STTTQNLTAALSTMDKRILQIGCDPKADSTRMLVGGKRQPTVLDTLREVGTENVTLEEVVHTGFGGIKCVEAGGPEPGVGCAGRGVITAINLLEELGAYTDDLDFVFYDVLGDVVCGGFAMPMREGKAQEIYIVASGEMMALYAANNICKAIVRFAKQSGIRLGGIICNSRKVDNELELLTAFSERIGSRLVYFVPRDNIVQRAEINKKTVIEYAPESSQADEYLKLAKSIIENDNFVIPRPLDYDEL
>NifH_ANME_1_sp._GoMg3.2
STTTQNLTAALSTMDKRILQIGCDPKADSTRMLVGGKRQPTVLDTLREVGTENVTLEEVVHTGFGGIKCVEAGGPEPGVGCAGRGVITAINLLEELGAYTDDLDFVFYDVLGDVVCGGFAMPMREGKAQEIYIVASGEMMALYAANNICKAIVRFAKQSGIRLAGIICNSRKVENELELLTAFSERIGSRLVYFVPRDNLVQRAEINKKTVIEYDPESNQANEYRQLAKGVIDNDNFVIPRPLEYEEL
>NifH_ANME_sp._ERB7
STTTQNLTAALSTMDKRILQIGCDPKADSTRMLVGGKRQPTVLDTLREVGTENVTLEEVVHTGFGGIKCVEAGGPEPGVGCAGRGVITAINLLEELGAYTDDLDFVFYDVLGDVVCGGFAMPMREGKAQEIYIVASGEMMALYAANNICKAIVRFAKQSGIRLAGIICNSRKVENELELLTAFSERIGSRLVYFVPRDNLVQRAEINKKTV
>NifH_ANME_1_sp._GoMg1
STTTQNLTAALSTMDKRILQIGCDPKADSTRMLVGGKRQPTVLDTLREVGTENVTLEEVVHTGFGGIKCVEAGGPEPGVGCAGRGVITAINLLEELGAYTDDLDFVFYDVLGDVVCGGFAMPMREGKAREIYIVASGEMMALYAANNICKAIVRFAKQSGIRLGGIICNSRKVDNEHELLTVFSERIGSRLVYFVPRDNIVQRAEINKKTVIEYAPESNQAGEYLQLAKNV
>NifH_ANME_1_sp._GoMg2
STTTQNLTAALSTMDKKILQIGCDPKADSTRMLVGGKRQPTVLDTLREVGTENVTLEEVVHTGFGGIKCVEAGGPEPGVGCAGRGVITAINLLEELGAYTDDLDFVFYDVLGDVVCGGFAMPMREGKAQEIYIVASGEMMALYAANNICKAIVRFAKQSGIRLGGIICNSRKVDNELELLTAFSERIGSRLVYFVPRDNIVQRAEINKKTVIEYAPESNQADEYLQLAKNV
>NifH_KR020479.1
STTTQNLTAALSTMDKKILQIGCDPKADSTRMLVGGKRQPTVLDTLREVGTENVTLEEVVHTGFGGIKCVEAGGPEPGVGCAGRGVITAINLLEELGAYTDDLDFVFYDVLGDVVCGGFAM
>NifH_ANME_2b_sp._HR1
STTTQNLTATLADMGNKIMQIGCDPKADSTRMLMGGRRQPTVLDTLREVGAENVTLEEILHTGFGGIRCVEAGGPEPGVGCAGRGVITAIKLLEALGAYDEDPDFVFYDVLGDVVCGGFAMPMREGYAKEIYIVASGEMMALYAANNICKGIVKFAEDGEIRLGGIICNSRKVENELALMEAFSQRIGSHLVHFVPRDNIVQQAEIKKMTVIEYDPTCDQAEEYRKLARNIEENDKFVIPKPITMDELEGMM
>NifH_ANME_sp._AMVER421
STTTQNLTATLADMGSSILQIGCDPKADSTRMLMGGRRQPTVLDTLREVGAENVTLEEILHEGFKGIKCVEAGGPEPGVGCAGRGVITAIKLLEVLGAYDDDLDFVFYDVLGDVVCGGFAMPMREGYAKEIYIVASGEMMALYAANNICKGIVKFAEEGEIRLGGIICNSRNVENELALMEAFSERIGSHLVHFVPRDNIVQQAEIRKKT
>NifH_ANME_2a_sp._Wang
STTTQNLTATLADMGSSILQIGCDPKADSTRMLMGGRRQPTVLDTLREVGAENVTLEEILHEGFKGIKCVEAGGPEPGVGCAGRGVITAIKLLETLGAYDEDLDFVFYDVLGDVVCGGFAMPMREGYAKEIYIVASGEMMALYAANNICKGIVKFAEEGEIRLGGIICNSRNVENELALMEAFSERIGSHLVHFVPRDNIVQQAEIRKKTVIEYDPTCNQADEYRTLARNILENDKFVIPEPITMDELEGMM
>NifH_KR020486.1
STTTQNLTATLADMGSSILQIGCDPKADSTRMLMGGRRQPTVLDTLREVGAENVTLEEILHEGFKGIKCVEAGGPEPGVGCAGRGVITAIKLLEVLGAYDEDLDFVFYDVLGDVVCGGFAM
>NifH_ANME_2a_sp._CONS7142G09b1
KADSTRMLMGGRRQPTVLDTLREVGAENVTLEEILHEGFKGIKCVEAGGPEPGVGCAGRGVITAIKLLEVLGAYDEDLDFVFYDVLGDVVCGGFAMPMREGYAKEIYIVASGEMMALYAANNICKGIVKFAEEGEIRLGGIICNSRNVENELALMEAFSERIGSHLVHFVPRDNIVQQAEIRKKTVIEYDPTCNQADEYRTLARNILENDKFVIPEPITMDELEGMM
>NifH_ANME_2c_sp._E20
STTTQNLTATLADMGNRIMQIGCDPKADSTRMLMGGVRQPTVLDTLREVGAENVELDEILHDGFGGIKCVEAGGPEPGVGCAGRGVITAIKLLEALGAYDDELDFVFYDVLGDVVCGGFAMPMREGYAKEIYIVASGEMMALYAANNICKGIVKFAEEGEIRLGGIICNSRNVENELALMEAFSERIGSKLIHFVPRDNIVQQAEIRKKTVIEHDPTCNQADEYRTLARNILENDLFVVPEPITMDELEGMM
>NifH_ANME_2c_sp._AggC10
STTTQNLTATLADMGNSIMQIGCDPKADSTRMLMGGVRQPTVLDTLREVGAENVELDAILHTGFGGIRCVEAGGPEPGVGCAGRGVITAIKLLEALGAYDEDPDFVFYDVLGDVVCGGFAMPMREGYAKEIYIVASGEMMALYAANNICKGIVKFAEEGEIRLGGIICNSRQVENERALMEAFSERIGSKLIHFVPRDNIVQQAEIRKKTVIEYDPTCNQADEYRTLAKNILKNDLFVIPEPITMDELEGMM
>NifH_ANME_sp._HMMV459B1
STTTQNLTATLADMGHRIMQIGCDPKADSTRMLMGGVRQPTVLDTLREVGAENVELDEILHTGFGGIRCVEAGGPEPGVGCAGRGVITAIKLLEALGAYDEDPDFVFYDVLGDVVCGGFAMPMREGYAKEIYIVASGEMMALYAANNICKGIVKFAEEGEIRLGGIICNSRQVENERALVEAFAERIGSKLVYFVPRDNIVQQAEIRKKTVIEYDPTCNQADEYRALARNILENDMFVVPEPITMDE
>NifH_KR020481.1
STTTQNLTATLADMGNKIMQIGCDPKADSTRMLMGGVRQPTVLDTLREVGAENVELDAILHDGFGGIKCVEAGGPEPGVGCAGRGVITAIKLLEALGAYDEDLDFVFYDVLGDVVCGGFAM
>NifH_ANME_2c_sp._COP1
STTTQNLTATLADMGNKIMQIGCDPKADSTRMLMGGVRQPTVLDTLREVGAENVELDEILHTGFGGIRCVEAGGPEPGVGCAGRGVITAIKLLEALGAYDEDLDFVFYDVLGDVVCGGFAMPMREGYAKEIYIVASGEMMALYAANNICKGIVKFAEEGEIRLGGIVCNSRNVENEQALVEAFSERIGSKLVYFVPRDNIVQQAEIRKKTVIEYDPTCNQADEYRALARNILENDMFVVPEPITMDE
>NifH_ANME_2a_sp._S7142MS1
STTTQNLTAALSTLGKRVLLVGCDPKADSTRMLLGGMNQKTVLDTLRSEGDEESVELDVLLQEGFGHIQCVESGGPEPGVGCAGRGIITSINLLENLGAYTDDLDYVFYDVLGDVVCGGFAMPIREGKAKEIYIVASGEMMAIYAANNICKGIAKFAKGGARLGGIICNSRKVDGEKELLKAFAERLGSQLIHFVPRDNLVQRAEINKKTV
>NifH_KR020473.1
STTTQNLTAALSTLGKRVLLVGCDPKADSTRMLLGGMNQKTVLDTLRSEGDEESVELDVLLQEGFGHIQCVESGGPEPGVGCAGRGIITSINLLENLGAYTDDLDYVFYDVLGDVVCGGFAM
>NifH_KR020472.1
STTTQNLTAALSTLGKKILLVGCDPKADSTRMLLGGLNQKTVLDTLRSEGDEESVELDGLLQDGFGNIKCVESGGPEPGVGCAGRGIITSINLLENLGAYTDDLDYVFYDVLGDVVCGGFAM
>NifH_KR020458.1
STTCQNLVAGLTEMEKKIMVVGCDPKGDSTRLLLGGLNQHTVLDTLREEGEDVDIEDIRKTGFGGTLCTESGGPEPGVGCAGRGIITSINLLEQLGAFGEDENLDYVFYDVLGDVVCGGFAM
>NifH_KR020471.1
STTCQNLVAGLAEKGNKIMVVGCDPKADSTRLLLGGLNQHTVLDTLRKEGKDVELDDVRKIGYKGIYCTESGGPEPGVGCAGRGIITSINLLEQLGAYSEDEKMDFVFYDVLGDVVCGGFAM
>NifH_KR020451.1
STTTQNTVAGLAEMGKKIMVVGCDPKADSTRLLLGGLAQTSVLDTLREEGEDVDLETIRKVGFGDILCVESGGPEPGVGCAGRGIITAINMLESLGAYEESEGIDYAFYDVLGDVVCGGFAM
>NifH_Desulfobacterales_sp._C00003104
STTTQNTVAGLAEMGKKIMVVGCDPKADSTRLLLGGLAQTSVLDTLREEGEDVDLETIRKVGFGDILCVESGGPEPGVGCAGRGIITAINMLESLGAYEESEGIDYAFYDVLGDVVCGGFAMPMRQGKAKEIYIVCSGEMMAMYAANNICKAIVKFAEGGGIRLAGIICNSRKVENEEEMIQAFAEKLGTHMIHFVPRDNMVQQAEIHRKTVIEFEPEHAQADEYRALAKKIDANEKFIIPTPLEMQDLEKLIIEYGIGG
>NifH_Desulfobacterales_sp._C00003106
STTTQNTVAGLAEMGKKIMVVGCDPKADSTRLLLGGLAQTSVLDTLREEGEDVDLETIRKVGFGDILCVESGGPEPGVGCAGRGIITAINMLESLGAYEESEGIDYAFYDVLGDVVCGGFAMPMRQGKAKEIYIVCSGEMMAMYAANNICKAIVKFAEGGGIRLAGIICNSRKVENEEEMIQAFAEKLGTHMIHFVPRDNMVQQAEIHRKTVIEFEPEHAQADEYRALAKKIDANEKFIIPTPLEMQDLEKLIIEYGIGG
>NifH_Desulfobacterales_sp._CONS3730E01UFb1
STTTQNTVAGLAEMGKKIMVVGCDPKADSTRLLLGGLAQTSVLDTLREEGEDVDLETIRKVGFGDILCVESGGPEPGVGCAGRGIITAINMLESLGAYEESEGIDYAFYDVLGDVVCGGFAMPMRQGKAKEIYIVCSGEMMAMYAANNICKAIVKFAEGGGIRLAGIICNSRKVENEEEMIQAFAEKLGTHMIHFVPRDNMVQQAEIHRKTVIEFEPEHAQADEYRALAKKIDANEKFIIPTPLEMQDLEKLIIEYGIGG
>NifH_Desulfocapsa_sulfexigens_DSM_10523
STTTQNTVAGLVELGRKVMVVGCDPKADSTRLLLGGLAQKSVLDTLREEGEDVELEDIRKLGYGGTWCVESGGPEPGVGCAGRGIITSINMLESLGAYEESEELDYAFYDVLGDVVCGGFAMPIRDGKAEEIYIVVSGEMMAMYAANNISKGIVKFAQSGSVRLGGLICNSRAVDNEAEMIEKFAAKLGTKMIHFVPRHNDVQRAEINRKTV
>NifH_Desulfovibrio_vulgaris_RCH1
GRKVMVVGCDPKADSTRLLLGGLAQKSVLDTLRDEGEDVELDDIRKGGFGGTMCVESGGPEPGVGCAGRGIITSINMLESLGAYEEDQNLDYVFYDVLGDVVCGGFAMPIRDGKAEEIYIVCSGEMMAMYAANNICKGIMKYAQSGVVRLGGLICNSRNVDNEREMIEELARRLGTQMIYFVPRDNMVQRAEINRQTV
>NifH_Desulfobulbus_propionicus_1pr3_DSM_2032
STTTQNTVAGLVEMGRKVMVVGCDPKADSTRLLLGGLAQKSVLDTLREEGEDVELDDIRKKGYGGTWCVESGGPEPGVGCAGRGIITSINMLEQLGAYDEGEGLDYAFYDVLGDVVCGGFAMPIRDGKAEEIYIVCSGEMMAMYAANNICKGIMKFAQSGNVRLGGLICNSRAVDNEREMIEELAKKIGTQMIYFVPRDNDVQRAEINRQTV
>NifH_Desulfomicrobium_escambiense_DSM_10707
STTTQNTVAGLAEMGKKVMVVGCDPKADSTRLLLGGLAQKSVLDTLRDEGEDVELADIRKGGFSGTWCVESGGPEPGVGCAGRGIITSINMLESLGAYHESEGLDYAFYDVLGDVVCGGFAMPIRDGKAEEIYIVCSGEMMAMYAANNICKGIMKYAESGGVRLGGLICNSRNVDNEREMIEELAKKIGTQMIYFVPRDNDVQRAEINRMTV
>NifH_Desulfobulbus_mediterraneus_DSM_13871
STTTQNTVAGLAEMGRKVMVVGCDPKADSTRLLLGGLAQKSVLDTLREEGEDVELDDIRKPSYGGSWSVESGGPEPGVGCAGRGIITSINMLESLGAYEESEGLDYAFYDVLGDVVCGGFAMPIRDGKAEEIYIVCSGEMMAMYAANNICKGIMKYAQSGAVRLGGLICNSRNVDNEKEMIEELARKLGTQMIYFVPRDNDVQRAEINRKTV
>NifH_Desulfocurvus_vexinensis_DSM_17965
STTTQNTVAGLAEMGRKVMVVGCDPKADSTRLLLGGLAQKSVLDTLREEGEDVDLSDIRKPGFGGTWCVESGGPEPGVGCAGRGIITSINMLENLGAYEESEGLDYAFYDVLGDVVCGGFAMPIRDGKAEEIYIVCSGEMMAMYAANNICKGIMKYAQSGSVRLGGLICNSRNVDNEKEMIQELAKKLGTQMIYFVPRDNDVQRAEINRKTV
>NifH_Desulfobacter_postgatei_2ac9
STTTQNTVAGLVEAGKKIMIVGCDPKSDSTRLMLNGLAQKTVLDTLREEGEDVELEDVRKEGYGGVLCTESGGPEPGVGCAGRGIITSINLLEQLGAYDEEQHLDYVFYDVLGDVVCGGFAMPIREGKAQEIYIVVSGEMMAMYAANNICKGIVKFAQSGGVRLGGLICNSRQVDNEEEMILQLAKRLGTQMIHFVPRHNMVQQAEINRKTV
>NifH_Desulfonatronum_thioautotrophicum_ASO41
STTTQNTVAALGEMGRKVMIVGCDPKADSTRLLLHGLHQRTVLDTLREEGEDVELDDVLLSGYAGTVCTESGGPEPGVGCAGRGIITSINLLEQLGAYKEDKNLDYVFYDVLGDVVCGGFAMPIREGKAQEIYIVVSGEMMAMYAANNICKGIVKFSEAGGVRLGGLICNSRKVDNEEAMILELAKQLGTQMIHFVPRDNMVQRAEINRKTV
>NifH_Desulforegula_conservatrix_Mb1Pa_DSM_13527
STTTQNTVAGLAEMGNKVMVVGCDPKADSTRLLLGGLAQKTVLDTLRDEGEDVELDDVQKTGFKGSVCTESGGPEPGVGCAGRGIITSINLLEQLGAYASDKSLDYVFYDVLGDVVCGGFAMPIREGKAQEIYIVVSGEMMAMYAANNICKGIVKYAEAGGVRLGGLICNSRNVDFEKEMISALAAKLGTQMLHFVPRDNVVQRAEINRKTVIEYEPENKQADEYRTLAEKIRDNKMHVIPTPLEME
>NifH_Desulfobacca_acetoxidans_ASRB2_DSM_11109
STTTQNTVAGLAEMGRKVMVVGCDPKADSTRLLLGGLAQRSVLDTLREEGEDVDLEDIRRLGFSGIICVESGGPEPGVGCAGRGIITSINLLEQLGAYADSEKLDYAFYDVLGDVVCGGFAMPIREGKAKEIYIVVSGEMMAMYAANNICKGIVKFAEAGGVRLGGLICNSRKVENEEEMIQALAVKLGTQMIHFIPRDNIVQRAEIHRKTV
>NifH_Desulfonema_limicola_Jadebusen_DSM_2076
STTTQNTVAGLAEMGNKVMVVGCDPKADSTRLLLGGLAQKTVLDTLREEGEDVELDDVRKLGYGAVLCTESGGPEPGVGCAGRGIITSINLLEQLGAYADSEALDYVFYDVLGDVVCGGFAMPIREGKAKEIYIVVSGEMMAMYAANNICKGIVKFAEAGGVRLGGLICNSRQVDNEKEMIEALARSLGTRMIHFVPRENMVQRAEINRKTVIEFEPAHAQADEYRTLAKKIAENENMVIPTPL
>NifH_Desulfococcus_biacutus_KMRActS
STTTQNTVAGLAEMGHKVMVVGCDPKADSTRLLLGGLAQRTVLDTLREEGEDVELDDVRKVGFSKTLCTESGGPEPGVGCAGRGIITSINLLEQLGAYADSEALDYVFYDVLGDVVCGGFAMPIREGKAQEIYIVVSGEMMAMYAANNICKGIVKFAEAGGVRLGGLICNSRKVDNEEEMILALADKLGTQMIHFVPRDNMVQRAEINRKTV
>NifH_ANME_1_sp._GB60
STVSSNIAAALAERGLSVFMIGCDPKHDCTMNLRGDVEIPTILDLLREKGIERVGLETLIAGKRIELDEIIYRGYGGIYCAECGGPKPGFGCAGRGVIVAIDLLKRLNAFSILKTDAVIYDVPGDVVCGGFAMPLRKGLADAVYIVTSADYLALYAANNICRGISEFANKGGSPLGGIIYNVRGILDDESVVRDFASEVGSQVVGCVPNAHEIAEAEIEGKTVIEKSPESDIANLFRELAVQVYTNRLTSVPRPLPPDE
>NifH_ANME_1_sp._Meyerdierks
STIASNIAAAYAERGLNTLMIGCDPKSDCTRNLCGEVEIPTILDVSRDKEIERLGLDELVEGNKIELDEVIYKGYSGVYCSECGGPKPGFGCAGRGVIVAIDLLKRLKVFEELKPDVVIYDVLGDVVCGGFAMPLRKGLADEVYIVTSVDYLAVYAANNICKGISEFADKGGSPLGGIIYNVRGMLDDEAVVSDFAEKVGSQVIGHIPNAYLIAEAEIEGKTVIEYAPDSEIANLFRKLAQGIYTNTLTSVPAPLEQKEMM
>NifH_ANME_1_sp._GB37
NIAAALAEQGLSVLVIGCDPKHDCTRNLRGEVEIPTILDLSREKGIERLGLEGLVGEAGGAGGAGGAGGAGGAGGAEGGSRVRLDEVVYKGYRGVFCAECGGPRPGIGCAGRGVIVAIELLKRLNAFEELEPKPEVVIYDVPGDVVCGGFAMPLRGSLADEVFVVTSADYLALYAANNICRGIKEFASKGGTPLGGFVYNVRGVLDDEAVVRGFAERVGSQVLGCIPNAHQIAEAEIEGRTVIEHAPESEVADLFRELALRLYNSREVSVPEPLPADE
>NifH_ANME_1_sp._SA
STVSSNIAAALVEHGLTVMMIGCDPKHDCTRNLRGEVEIPTILETSRDKGIEQLGLEGLVEGNKIRLDEIVYEGYGGVYCAECGGPRPGVGCAGRGVIVAIDLLKRLNAFETLKPDVVIYDVPGDVVCGGFAMPLRKGLADEVYIITSADYLALYAANNICKGISEFATKGGAPLGGIVYNVRGILDDDNIVHDFAEEVGSHVIGHIPN
>NifH_ANME_1_sp._GoMg4
SNIAAALAEHGLVVMLIGCDPKHDCTRNLRGEVEIPTILDTSRDKGIEQLGLDGVVKGNKIRLDEVIYKGYRGVYCAECGGPRPGVGCAGRGVIVAIDLLKRLNAFEVLKPDVVIYDVPGDVVCGGFAMPLRRGLADEVYIVTSADYLALYAANNICAGISEFATKGGSPLGGIVYNVRGMLDDEAVVHEFAEKVGSHVIGHIPNAHQIAEAEIEGNTVIEYAPNSGVADLFREL
>NifH_KR020409.1
STIASNLAAAYADAGLKVMMIGCDPKADCTRNLRGDTDIDTVLEVMREKGIKKLEVSDLVDGKSIAVEEVVHEGYKGVSCVECGGPEPGVGCAGRGVIIATELLKKLGVYEKYDLDVVIYDVLGDVVCGGFAM
>NifH_ANME_2c_sp._COP2
STIASNLAAAYAESGHKVLIVGCDPKADCTRNLRGDVDIPTVLDVLREKGGAKMELTEITGGKKIDVDEIVYKGYNGVLCVEAGGPEPAVGCAGRGIIVAVDLLKRLGVYEEDLDLIIYDVLGDVVCGGFGMPLRQGLADNVFVVTSADYLAIYAANNICKGIERHAVRKGSPLGGIVYNVRGAIDDFELVREFAGGVGSEVVGAIPND
>NifH_KR020408.1
STIASNLAAAYAESGLKVMIVGCDPKADCTRNLRGDADIPTVLDVLREKGGAKMELTEIIGGKKIDVDEIIYEGYKGVLCVEAGGPEPAVGCAGRGIIVAVDLLKSLGVYDGDLDLIIYDVLGDVVCGGFAM
>NifH_Desulfatibacillum_alkenivorans_DSM_16219
KRVLQIGCDPKQDSTRLLLGGPHPRPVLEYLRETRREEQQLGDILHLGWKGVHCVEAGGPEPGVGCAGRGILSAFAILENLGCAWSDYDAIIYDVLGDVVCGGFSVPLRKGYAQTVLVATSEEFMSIYAANNIIRGVCNMEQGEPRAVGLVVNRREREGDIEDVRRFAEAVGAPILAVIPRSRAFHGAESQAQTLAEACPQSPEAEIIRNLAKAVFQAEPCQPRPLEDSALEELLLGRNFKPAAFSKMDKASQNLLTPLAQASLQGR
>NifH_Desulfatibacillum_aliphaticivorans_DSM_15576
KRVLQIGCDPKQDSTRLLLGGTHPRPVLEYLRETRREEQQLADILHRGWKGVHCVEAGGPEPGVGCAGRGILSAFAILENLGCAWSDYDAIIYDVLGDVVCGGFSVPLRKGYAQTVLVATSEEFMSLYAANNILRGVCNMEQGEPRAVGLVVNRREREGDIEDVRRFAQAVGAPILAVIPRSRAFHDAESQAQTLAEACPESPEAEIIRNLAQAVFQAKPCLPRPLEDSALEKLLLGRNSKPAAFSGTDKASQNLLTPLTPGHASSQNRQ
>NifH_Desulfobulbus_elongatus_DSM_2908
EGRRVLQIGCDPKHDSTRLLLGGRVTTTILDFMREVPPMEQRLDRILHQGYGGVVCAEAGGPEPGIGCAGRGILSAFALFDRLGLRSDDFDVVLYDVLGDVVCGGFAVPLRQGFADVVYIVTSEEFMAVYAANNILRGVGNFEQNGPRLAGLILNSRGDGENPEPVRRFAQAVGLPIVCHLPRSDRFRRAETRHQTLVQAFPTAPETGLFRELARRALDPGPLHPARPLPEAGLEAAIFGTGSSGFVQPGRTGEPRPS
>NifH_Desulfosarcina_sp._BuS5
STITANLAAALAERGKRVLQIGCDPKHDSTRLLLNGKRVMTALDYLRDVPPVMQRLSEVLHTGYKGVVCAEAGGPEPGVGCAGRGILSTFAFFERLGLKTEDFDVILYDVLGDVVCGGFAVPLRKGFAEIVYIVTSEEFMSIYAANNILRGVQNFDESPYRIAGLILNSRGEAEDQKKVYRFSKAARLPVKYTIQRSSLFRK
